# Supplementary material for: A Genome-Wide Association Study Identifies New Loci Involved in Wound-Induced Lateral Root Formation in Arabidopsis thaliana
Source: Front Plant Sci. 2019 Mar 15;10:311. doi: 10.3389/fpls.2019.00311 (PMC6428781; doi:10.3389/fpls.2019.00311)
Supplement: Supplementary file 1 [file Table_1.XLSX]

## Sheet: Studied lines
NASC ID	GWA Portal ID	Accession name	Germplasm, other names	Origin	Latitude	Longitude	Germination percentage (%)	Selected for GWA mapping	Donors	References
N22564	7514	RRS-7	CS22564	USA	41.5609	-86.4251	91.6667	YES	Joy Bergelson, Martin Kreitman, Magnus Nordborg	Atwell et al., 2010, Nordborg et al., 2005
N22565	7515	RRS-10	CS22565	USA	41.5609	-86.4251	91.6667	YES	Joy Bergelson, Martin Kreitman, Magnus Nordborg	Atwell et al., 2010, Nordborg et al., 2005
N22566	N/A	Knox-10	CS22566	USA	41.28	-86.621	94.4444	NO	Joy Bergelson, Martin Kreitman, Magnus Nordborg	Atwell et al., 2010, Nordborg et al., 2005
N22567	N/A	Knox-18	CS22567	USA	41.28	-86.621	86.1111	NO	Joy Bergelson, Martin Kreitman, Magnus Nordborg	Atwell et al., 2010, Nordborg et al., 2005
N22568	7524	Rmx-A02	CS22568	USA	42.036	-86.511	80.5556	YES	Joy Bergelson, Martin Kreitman, Magnus Nordborg	Atwell et al., 2010, Nordborg et al., 2005
N22569	7525	Rmx-A180	CS22569	USA	42.036	-86.511	16.6667	NO	Joy Bergelson, Martin Kreitman, Magnus Nordborg	Atwell et al., 2010, Nordborg et al., 2005
N22570	7523	Pna-17	CS22570	USA	42.0945	-86.3253	72.2222	NO	Joy Bergelson, Martin Kreitman, Magnus Nordborg	Atwell et al., 2010, Nordborg et al., 2005
N22571	7526	Pna-10	CS22571	USA	42.0945	-86.3253	94.4444	YES	Joy Bergelson, Martin Kreitman, Magnus Nordborg	Atwell et al., 2010, Nordborg et al., 2005
N22572	6009	Eden-1	CS22572	Sweden	62.877	18.177	100	YES	Joy Bergelson, Martin Kreitman, Magnus Nordborg	Atwell et al., 2010, Nordborg et al., 2005
N22573	6913	Eden-2	CS22573	Sweden	62.877	18.177	100	YES	Joy Bergelson, Martin Kreitman, Magnus Nordborg	Atwell et al., 2010, Nordborg et al., 2005
N22574	N/A	Lov-1	CS22574, Löv-1	Sweden	62.8	18.08	100	NO	Joy Bergelson, Martin Kreitman, Magnus Nordborg	Atwell et al., 2010, Nordborg et al., 2005
N22575	N/A	Lov-5	CS22575, Löv-5	Sweden	62.8	18.08	66.6667	NO	Joy Bergelson, Martin Kreitman, Magnus Nordborg	Atwell et al., 2010, Nordborg et al., 2005
N22576	N/A	Fab-2	CS22576, Fäb-2	Sweden	63.0165	18.3174	77.78	NO	Joy Bergelson, Martin Kreitman, Magnus Nordborg	Atwell et al., 2010, Nordborg et al., 2005
N22577	N/A	Fab-4	CS22577, Fäb-4	Sweden	63.0165	18.3174	100	NO	Joy Bergelson, Martin Kreitman, Magnus Nordborg	Atwell et al., 2010, Nordborg et al., 2005
N22578	6900	Bil-5	CS22578	Sweden	63.324	18.484	100	YES	Joy Bergelson, Martin Kreitman, Magnus Nordborg	Atwell et al., 2010, Nordborg et al., 2005
N22579	6901	Bil-7	CS22579	Sweden	63.324	18.484	97.2222	YES	Joy Bergelson, Martin Kreitman, Magnus Nordborg	Atwell et al., 2010, Nordborg et al., 2005
N22580	N/A	Var2-1	CS22580, Vår2-1	Sweden	55.58	14.33	94.4444	NO	Joy Bergelson, Martin Kreitman, Magnus Nordborg	Atwell et al., 2010, Nordborg et al., 2005
N22581	N/A	Var2-6	CS22581, Vår2-6	Sweden	55.58	14.33	100	NO	Joy Bergelson, Martin Kreitman, Magnus Nordborg	Atwell et al., 2010, Nordborg et al., 2005
N22582	6964	Spr1-2	CS22582	Sweden	56.3	16	100	YES	Joy Bergelson, Martin Kreitman, Magnus Nordborg	Atwell et al., 2010, Nordborg et al., 2005
N22583	6965	Spr1-6	CS22583	Sweden	58.4173	14.1576	97.2222	YES	Joy Bergelson, Martin Kreitman, Magnus Nordborg	Atwell et al., 2010, Nordborg et al., 2005
N22584	N/A	Omo2-1	CS22584	Sweden	56.14	15.78	0	NO	Joy Bergelson, Martin Kreitman, Magnus Nordborg	Atwell et al., 2010, Nordborg et al., 2005
N22585	N/A	Omo2-3	CS22585	Sweden	56.14	15.78	0	NO	Joy Bergelson, Martin Kreitman, Magnus Nordborg	Atwell et al., 2010, Nordborg et al., 2005
N22586	6974	Ull2-5	CS22586	Sweden	56.0648	13.9707	52.7778	NO	Joy Bergelson, Martin Kreitman, Magnus Nordborg	Atwell et al., 2010, Nordborg et al., 2005
N22587	6973	Ull2-3	CS22587	Sweden	56.0648	13.9707	100	YES	Joy Bergelson, Martin Kreitman, Magnus Nordborg	Atwell et al., 2010, Nordborg et al., 2005
N22588	6984	Zdr-1	CS22588	Czech Republic	49.3853	16.2544	77.7778	NO	Joy Bergelson, Martin Kreitman, Magnus Nordborg	Atwell et al., 2010, Nordborg et al., 2005
N22589	6985	Zdr-6	CS22589	Czech Republic	49.3853	16.2544	91.6667	YES	Joy Bergelson, Martin Kreitman, Magnus Nordborg	Atwell et al., 2010, Nordborg et al., 2005
N22590	5837	Bor-1	CS22590	Czech Republic	49.4013	16.2326	72.2222	NO	Joy Bergelson, Martin Kreitman, Magnus Nordborg	Atwell et al., 2010, Nordborg et al., 2005
N22591	6903	Bor-4	CS22591	Czech Republic	49.4013	16.2326	88.8889	YES	Joy Bergelson, Martin Kreitman, Magnus Nordborg	Atwell et al., 2010, Nordborg et al., 2005
N22592	6956	Pu2-7	CS22592	Czech Republic	49.42	16.36	88.8889	YES	Joy Bergelson, Martin Kreitman, Magnus Nordborg	Atwell et al., 2010, Nordborg et al., 2005
N22593	6951	Pu2-23	CS22593	Czech Republic	49.42	16.36	61.1111	NO	Joy Bergelson, Martin Kreitman, Magnus Nordborg	Atwell et al., 2010, Nordborg et al., 2005
N22594	7520	Lp2-2	CS22594	Czech Republic	49.38	16.81	94.4444	YES	Joy Bergelson, Martin Kreitman, Magnus Nordborg	Atwell et al., 2010, Nordborg et al., 2005
N22595	7521	Lp2-6	CS22595	Czech Republic	49.38	16.81	77.7778	NO	Joy Bergelson, Martin Kreitman, Magnus Nordborg	Atwell et al., 2010, Nordborg et al., 2005
N22596	6924	HR-5	CS22596	United Kingdom	51.4083	-0.6383	72.2222	NO	Joy Bergelson, Martin Kreitman, Magnus Nordborg	Atwell et al., 2010, Nordborg et al., 2005
N22597	6923	HR-10	CS22597	United Kingdom	51.4083	-0.6383	22.2222	NO	Joy Bergelson, Martin Kreitman, Magnus Nordborg	Atwell et al., 2010, Nordborg et al., 2005
N22598	6944	NFA-8	CS22598	United Kingdom	51.4083	-0.6383	100	YES	Joy Bergelson, Martin Kreitman, Magnus Nordborg	Atwell et al., 2010, Nordborg et al., 2005
N22599	6943	NFA-10	CS22599	United Kingdom	51.4083	-0.6383	44.4444	NO	Joy Bergelson, Martin Kreitman, Magnus Nordborg	Atwell et al., 2010, Nordborg et al., 2005
N22600	6966	Sq-1	CS22600	United Kingdom	51.4083	-0.6383	91.6667	YES	Joy Bergelson, Martin Kreitman, Magnus Nordborg	Atwell et al., 2010, Nordborg et al., 2005
N22601	6967	Sq-8	CS22601	United Kingdom	51.4083	-0.6383	100	YES	Joy Bergelson, Martin Kreitman, Magnus Nordborg	Atwell et al., 2010, Nordborg et al., 2005
N22602	6908	CIBC-5	CS22602	United Kingdom	51.4083	-0.6383	88.8889	YES	Joy Bergelson, Martin Kreitman, Magnus Nordborg	Atwell et al., 2010, Nordborg et al., 2005
N22603	6907	CIBC-17	CS22603	United Kingdom	51.4083	-0.6383	91.6667	YES	Joy Bergelson, Martin Kreitman, Magnus Nordborg	Atwell et al., 2010, Nordborg et al., 2005
N22604	6968	Tamm-2	CS22604	Finland	60	23.5	83.3333	YES	Joy Bergelson, Martin Kreitman, Magnus Nordborg	Atwell et al., 2010, Nordborg et al., 2005
N22605	6969	Tamm-27	CS22605	Finland	60	23.5	100	YES	Joy Bergelson, Martin Kreitman, Magnus Nordborg	Atwell et al., 2010, Nordborg et al., 2005
N22606	6930	Kz-1	CS22606	Kazakhstan	49.5	73.1	97.2222	YES	Joy Bergelson, Martin Kreitman, Magnus Nordborg	Atwell et al., 2010, Nordborg et al., 2005
N22607	6931	Kz-9	CS22607	Kazakhstan	49.5	73.1	86.1111	YES	Joy Bergelson, Martin Kreitman, Magnus Nordborg	Atwell et al., 2010, Nordborg et al., 2005
N22609	6920	Got-22	CS22609	Germany	51.5338	9.9355	69.4444	NO	Joy Bergelson, Martin Kreitman, Magnus Nordborg	Atwell et al., 2010, Nordborg et al., 2005
N22610	6959	Ren-1	CS22610, Rennes-1	France	48.5	-1.41	47.2222	NO	Joy Bergelson, Martin Kreitman, Magnus Nordborg	Atwell et al., 2010, Nordborg et al., 2005
N22611	6960	Ren-11	CS22611, Rennes-11	France	48.5	-1.41	63.8889	NO	Joy Bergelson, Martin Kreitman, Magnus Nordborg	Atwell et al., 2010, Nordborg et al., 2005
N22612	6975	Uod-1	CS22612	Austria	48.3	14.45	86.1111	YES	Joy Bergelson, Martin Kreitman, Magnus Nordborg	Atwell et al., 2010, Nordborg et al., 2005
N22613	6976	Uod-7	CS22613	Austria	48.3	14.45	94.4444	YES	Joy Bergelson, Martin Kreitman, Magnus Nordborg	Atwell et al., 2010, Nordborg et al., 2005
N22614	6911	Cvi-0	CS22614	Cape Verde	15.1111	-23.6167	97.2222	YES	Joy Bergelson, Martin Kreitman, Magnus Nordborg	Atwell et al., 2010, Nordborg et al., 2005
N22615	6936	Lz-0	CS22615	France	46	3.3	86.1111	YES	Joy Bergelson, Martin Kreitman, Magnus Nordborg	Atwell et al., 2010, Nordborg et al., 2005
N22616	6915	Ei-2	CS22616	Germany	50.3	6.3	97.2222	YES	Joy Bergelson, Martin Kreitman, Magnus Nordborg	Atwell et al., 2010, Nordborg et al., 2005
N22617	6922	Gu-0	CS22617	Germany	50.3	8	91.6667	YES	Joy Bergelson, Martin Kreitman, Magnus Nordborg	Atwell et al., 2010, Nordborg et al., 2005
N22618	6932	Ler-1	CS22618	Germany	47.984	10.8719	91.6667	YES	Joy Bergelson, Martin Kreitman, Magnus Nordborg	Atwell et al., 2010, Nordborg et al., 2005
N22619	6942	Nd-1	CS22619	Germany	50	10	100	YES	Joy Bergelson, Martin Kreitman, Magnus Nordborg	Atwell et al., 2010, Nordborg et al., 2005
N22620	6906	C24	CS22620	Portugal	40.2077	-8.42639	94.4444	YES	Joy Bergelson, Martin Kreitman, Magnus Nordborg	Atwell et al., 2010, Nordborg et al., 2005
N22621	N/A	CS22491	CS22621	Russia	N/A	N/A	55.5556	NO	Joy Bergelson, Martin Kreitman, Magnus Nordborg	Atwell et al., 2010, Nordborg et al., 2005
N22622	6979	Wei-0	CS22622	Switzerland	47.25	8.26	75	NO	Joy Bergelson, Martin Kreitman, Magnus Nordborg	Atwell et al., 2010, Nordborg et al., 2005
N22623	6980	Ws-0	CS22623	Russia	52.3	30	86.1111	YES	Joy Bergelson, Martin Kreitman, Magnus Nordborg	Atwell et al., 2010, Nordborg et al., 2005
N22624	6983	Yo-0	CS22624	USA	37.45	-119.35	97.2222	YES	Joy Bergelson, Martin Kreitman, Magnus Nordborg	Atwell et al., 2010, Nordborg et al., 2005
N22626	6898	An-1	CS22626	Belgium	51.2167	4.4	75	NO	Joy Bergelson, Martin Kreitman, Magnus Nordborg	Atwell et al., 2010, Nordborg et al., 2005
N22627	6977	Van-0	CS22627	Canada	49.2655	-123.206	75	NO	Joy Bergelson, Martin Kreitman, Magnus Nordborg	Atwell et al., 2010, Nordborg et al., 2005
N22628	6904	Br-0	CS22628	Czech Republic	49.2	16.6166	91.6667	YES	Joy Bergelson, Martin Kreitman, Magnus Nordborg	Atwell et al., 2010, Nordborg et al., 2005
N22629	6916	Est-1	CS22629	Russia	58.6656	24.9871	69.4444	NO	Joy Bergelson, Martin Kreitman, Magnus Nordborg	Atwell et al., 2010, Nordborg et al., 2005
N22630	6897	Ag-0	CS22630	France	45	1.3	86.1111	YES	Joy Bergelson, Martin Kreitman, Magnus Nordborg	Atwell et al., 2010, Nordborg et al., 2005
N22631	8214	Gy-0	CS22631	France	49	2	91.6667	YES	Joy Bergelson, Martin Kreitman, Magnus Nordborg	Atwell et al., 2010, Nordborg et al., 2005
N22632	6958	Ra-0	CS22632	France	46	3.3	91.6667	YES	Joy Bergelson, Martin Kreitman, Magnus Nordborg	Atwell et al., 2010, Nordborg et al., 2005
N22633	6899	Bay-0	CS22633	Germany	49	11	38.8889	NO	Joy Bergelson, Martin Kreitman, Magnus Nordborg	Atwell et al., 2010, Nordborg et al., 2005
N22634	6919	Ga-0	CS22634	Germany	50.3	8	88.8889	YES	Joy Bergelson, Martin Kreitman, Magnus Nordborg	Atwell et al., 2010, Nordborg et al., 2005
N22635	6937	Mrk-0	CS22635	Germany	49	9.3	100	YES	Joy Bergelson, Martin Kreitman, Magnus Nordborg	Atwell et al., 2010, Nordborg et al., 2005
N22636	6940	Mz-0	CS22636	Germany	50.3	8.3	94.4444	YES	Joy Bergelson, Martin Kreitman, Magnus Nordborg	Atwell et al., 2010, Nordborg et al., 2005
N22637	6982	Wt-5	CS22637	Germany	53.3	9.3	88.8889	YES	Joy Bergelson, Martin Kreitman, Magnus Nordborg	Atwell et al., 2010, Nordborg et al., 2005
N22638	N/A	Kas-1	CS22638	India	35	77	91.6667	NO	Joy Bergelson, Martin Kreitman, Magnus Nordborg	Atwell et al., 2010, Nordborg et al., 2005
N22639	6910	Ct-1	CS22639	Italy	37.3	15	80.5556	YES	Joy Bergelson, Martin Kreitman, Magnus Nordborg	Atwell et al., 2010, Nordborg et al., 2005
N22640	7522	Mr-0	CS22640	Italy	44.15	9.65	72.2222	NO	Joy Bergelson, Martin Kreitman, Magnus Nordborg	Atwell et al., 2010, Nordborg et al., 2005
N22641	6972	Tsu-1	CS22641	Japan	34.43	136.31	100	YES	Joy Bergelson, Martin Kreitman, Magnus Nordborg	Atwell et al., 2010, Nordborg et al., 2005
N22642	6939	Mt-0	CS22642	Libya	32.34	22.46	77.7778	NO	Joy Bergelson, Martin Kreitman, Magnus Nordborg	Atwell et al., 2010, Nordborg et al., 2005
N22643	6945	Nok-3	CS22643	Netherlands	52.24	4.45	72.2222	NO	Joy Bergelson, Martin Kreitman, Magnus Nordborg	Atwell et al., 2010, Nordborg et al., 2005
N22644	6978	Wa-1	CS22644	Poland	52.3	21	91.6667	YES	Joy Bergelson, Martin Kreitman, Magnus Nordborg	Atwell et al., 2010, Nordborg et al., 2005
N22645	8215	Fei-0	CS22645	Portugal	40.92	-8.54	72.2222	NO	Joy Bergelson, Martin Kreitman, Magnus Nordborg	Atwell et al., 2010, Nordborg et al., 2005
N22647	6970	Ts-1	CS22647	Spain	41.7194	2.93056	97.2222	YES	Joy Bergelson, Martin Kreitman, Magnus Nordborg	Atwell et al., 2010, Nordborg et al., 2005
N22648	6971	Ts-5	CS22648	Spain	41.7194	2.93056	58.3333	NO	Joy Bergelson, Martin Kreitman, Magnus Nordborg	Atwell et al., 2010, Nordborg et al., 2005
N22649	8213	Pro-0	CS22649	Spain	43.25	-6	88.8889	YES	Joy Bergelson, Martin Kreitman, Magnus Nordborg	Atwell et al., 2010, Nordborg et al., 2005
N22650	6933	LL-0	CS22650	Spain	41.59	2.49	91.6667	YES	Joy Bergelson, Martin Kreitman, Magnus Nordborg	Atwell et al., 2010, Nordborg et al., 2005
N22651	6929	Kondara	CS22651	Tadjikistan	38.48	68.49	30.5556	NO	Joy Bergelson, Martin Kreitman, Magnus Nordborg	Atwell et al., 2010, Nordborg et al., 2005
N22652	N/A	Sakhdara	CS22652	Tadjikistan	38.48	68.49	94.4444	NO	Joy Bergelson, Martin Kreitman, Magnus Nordborg	Atwell et al., 2010, Nordborg et al., 2005
N22653	6963	Sorbo	CS22653	Tadjikistan	38.35	68.48	97.2222	YES	Joy Bergelson, Martin Kreitman, Magnus Nordborg	Atwell et al., 2010, Nordborg et al., 2005
N22654	6926	Kin-0	CS22654	USA	44.46	-85.37	100	YES	Joy Bergelson, Martin Kreitman, Magnus Nordborg	Atwell et al., 2010, Nordborg et al., 2005
N22655	6938	Ms-0	CS22655	Russia	55.7522	37.6322	100	YES	Joy Bergelson, Martin Kreitman, Magnus Nordborg	Atwell et al., 2010, Nordborg et al., 2005
N22656	6905	Bur-0	CS22656	Ireland	53.08	-9.07556	100	YES	Joy Bergelson, Martin Kreitman, Magnus Nordborg	Atwell et al., 2010, Nordborg et al., 2005
N22657	6914	Edi-0	CS22657	United Kingdom	55.9494	-3.16028	100	YES	Joy Bergelson, Martin Kreitman, Magnus Nordborg	Atwell et al., 2010, Nordborg et al., 2005
N22658	6946	Oy-0	CS22658	Norway	60.3855	6.19302	86.1111	YES	Joy Bergelson, Martin Kreitman, Magnus Nordborg	Atwell et al., 2010, Nordborg et al., 2005
N22659	6981	Ws-2	CS22659	Russia	52.3	30	86.1111	YES	Joy Bergelson, Martin Kreitman, Magnus Nordborg	Atwell et al., 2010, Nordborg et al., 2005
N76347	9939	Aitba-2	ICE49, CS76347	Morocco	31.48	-7.45	100	YES	Karl Schmid Detlef Weigel Jun Cao 1001 Genomes Project	Cao et al., 2011
N76348	N/A	Toufl-1	ICE50, CS76348	Morocco	31.48	-7.45	86.1111	NO	Karl Schmid Detlef Weigel Jun Cao 1001 Genomes Project	Cao et al., 2011
N76349	N/A	Vezzano-2.1	ICE226, CS76349	Italy	46.63	10.82	100	NO	Karl Schmid Detlef Weigel Jun Cao 1001 Genomes Project	Cao et al., 2011
N76350	9978	Vezzano-2.2	ICE228, CS76350	Italy	46.63	10.82	94.4444	YES	Karl Schmid Detlef Weigel Jun Cao 1001 Genomes Project	Cao et al., 2011
N76351	9976	Rovero-1	ICE216, CS76351	Italy	46.2543	11.167	57.1429	NO	Karl Schmid Detlef Weigel Jun Cao 1001 Genomes Project	Cao et al., 2011
N76352	9979	Voeran-1	ICE79, CS76352	Italy	46.36	11.23	100	YES	Karl Schmid Detlef Weigel Jun Cao 1001 Genomes Project	Cao et al., 2011
N76353	9970	Altenb-2	ICE163, CS76353	Italy	46.37	11.24	87.5	YES	Karl Schmid Detlef Weigel Jun Cao 1001 Genomes Project	Cao et al., 2011
N76354	9973	Mitterberg-1	ICE181, CS76354	Italy	46.36	11.28	91.6667	YES	Karl Schmid Detlef Weigel Jun Cao 1001 Genomes Project	Cao et al., 2011
N76355	9974	Castelfed-4.2	ICE212, CS76355	Italy	46.3378	11.2928	91.6667	YES	Karl Schmid Detlef Weigel Jun Cao 1001 Genomes Project	Cao et al., 2011
N76356	9975	Castelfed-4.3	ICE213, CS76356	Italy	46.3378	11.2928	83.3333	YES	Karl Schmid Detlef Weigel Jun Cao 1001 Genomes Project	Cao et al., 2011
N76357	9971	Bozen-1.1	ICE169, CS76357	Italy	46.513	11.331	88.8889	YES	Karl Schmid Detlef Weigel Jun Cao 1001 Genomes Project	Cao et al., 2011
N76358	9972	Bozen-1.2	ICE173, CS76358	Italy	46.513	11.331	91.6667	YES	Karl Schmid Detlef Weigel Jun Cao 1001 Genomes Project	Cao et al., 2011
N76359	9983	Ciste-1	ICE97, CS76359	Italy	41.62	12.87	100	YES	Karl Schmid Detlef Weigel Jun Cao 1001 Genomes Project	Cao et al., 2011
N76360	9984	Ciste-2	ICE98, CS76360	Italy	41.62	12.87	97.2222	YES	Karl Schmid Detlef Weigel Jun Cao 1001 Genomes Project	Cao et al., 2011
N76361	9966	Monte-1	ICE111, CS76361	Italy	40.26	15.65	94.4444	YES	Karl Schmid Detlef Weigel Jun Cao 1001 Genomes Project	Cao et al., 2011
N76362	9980	Angel-1	ICE91, CS76362	Italy	38.62	16.17	100	YES	Karl Schmid Detlef Weigel Jun Cao 1001 Genomes Project	Cao et al., 2011
N76363	N/A	Moran-1	ICE112, CS76363	Italy	39.83	16.17	91.6667	NO	Karl Schmid Detlef Weigel Jun Cao 1001 Genomes Project	Cao et al., 2011
N76364	9965	Mammo-2	ICE107, CS76364	Italy	38.38	16.22	100	YES	Karl Schmid Detlef Weigel Jun Cao 1001 Genomes Project	Cao et al., 2011
N76365	9964	Mammo-1	ICE106, CS76365	Italy	38.36	16.23	94.4444	YES	Karl Schmid Detlef Weigel Jun Cao 1001 Genomes Project	Cao et al., 2011
N76366	9981	Angit-1	ICE92, CS76366	Italy	38.76	16.24	94.4444	YES	Karl Schmid Detlef Weigel Jun Cao 1001 Genomes Project	Cao et al., 2011
N76367	9963	Lago-1	ICE104, CS76367	Italy	39.18	16.26	97.2222	YES	Karl Schmid Detlef Weigel Jun Cao 1001 Genomes Project	Cao et al., 2011
N76368	9982	Apost-1	ICE93, CS76368	Italy	39.01	16.47	97.2222	YES	Karl Schmid Detlef Weigel Jun Cao 1001 Genomes Project	Cao et al., 2011
N76369	10018	Dobra-1	ICE36, CS76369	Yugoslavia	44.84	20.16	80.5556	YES	Karl Schmid Detlef Weigel Jun Cao 1001 Genomes Project	Cao et al., 2011
N76370	10017	Petro-1	ICE21, CS76370	Yugoslavia	44.34	21.46	94.4444	YES	Karl Schmid Detlef Weigel Jun Cao 1001 Genomes Project	Cao et al., 2011
N76371	9987	Lecho-1	ICE7, CS76371	Bulgaria	41.43	23.5	100	YES	Karl Schmid Detlef Weigel Jun Cao 1001 Genomes Project	Cao et al., 2011
N76372	9986	Jablo-1	ICE33, CS76372	Bulgaria	41.59	25.2	91.6667	YES	Karl Schmid Detlef Weigel Jun Cao 1001 Genomes Project	Cao et al., 2011
N76373	10004	Bolin-1	ICE1, CS76373	Romania	44.46	25.74	91.6667	YES	Karl Schmid Detlef Weigel Jun Cao 1001 Genomes Project	Cao et al., 2011
N76374	9959	Shigu-2	ICE72, CS76374	Russia	53.33	49.48	100	YES	Karl Schmid Detlef Weigel Jun Cao 1001 Genomes Project	Cao et al., 2011
N76375	9958	Shigu-1	ICE71, CS76375	Russia	53.33	49.48	97.2222	YES	Karl Schmid Detlef Weigel Jun Cao 1001 Genomes Project	Cao et al., 2011
N76376	9960	Kidr-1	ICE73, CS76376	Russia	51.31	57.56	97.2222	YES	Karl Schmid Detlef Weigel Jun Cao 1001 Genomes Project	Cao et al., 2011
N76377	9955	Stepn-2	ICE60, CS76377	Russia	54.09	60.46	94.4444	YES	Karl Schmid Detlef Weigel Jun Cao 1001 Genomes Project	Cao et al., 2011
N76378	9956	Stepn-1	ICE61, CS76378	Russia	54.06	60.48	100	YES	Karl Schmid Detlef Weigel Jun Cao 1001 Genomes Project	Cao et al., 2011
N76379	10008	Sij-1	ICE150, CS76379	Uzbekistan	41.45	70.05	100	YES	Karl Schmid Detlef Weigel Jun Cao 1001 Genomes Project	Cao et al., 2011
N76380	10009	Sij-2	ICE152, CS76380	Uzbekistan	41.45	70.05	100	YES	Karl Schmid Detlef Weigel Jun Cao 1001 Genomes Project	Cao et al., 2011
N76381	10010	Sij-4	ICE153, CS76381	Uzbekistan	41.45	70.05	100	YES	Karl Schmid Detlef Weigel Jun Cao 1001 Genomes Project	Cao et al., 2011
N76382	N/A	Shahdara	CS76382	Tadjikistan	38.59	68.79	100	NO	Karl Schmid Detlef Weigel Jun Cao 1001 Genomes Project	Cao et al., 2011
N76383	9953	Koz-2	ICE134, CS76383	Russia	51.33	82.19	88.8889	YES	Karl Schmid Detlef Weigel Jun Cao 1001 Genomes Project	Cao et al., 2011
N76384	9952	Kly4	ICE130, CS76384	Russia	51.32	82.55	97.2222	YES	Karl Schmid Detlef Weigel Jun Cao 1001 Genomes Project	Cao et al., 2011
N76385	9951	Kly1	ICE127, CS76385	Russia	51.3333	82.5667	77.7778	NO	Karl Schmid Detlef Weigel Jun Cao 1001 Genomes Project	Cao et al., 2011
N76386	9060, 9992	Dog-4	CS76386	Turkey	38.3	42.22	94.4444	NO	James Beck Detlef Weigel Jun Cao 1001 Genomes Project	Cao et al., 2011
N76387	9065	Xan-1	CS76387	Azerbaijan	38.65	48.8	97.2222	YES	James Beck Detlef Weigel Jun Cao 1001 Genomes Project	Cao et al., 2011
N76388	9074	Lerik1-3	CS76388	Azerbaijan	38.7406	48.6131	100	YES	James Beck Detlef Weigel Jun Cao 1001 Genomes Project	Cao et al., 2011
N76389	9092	Istisu-1	CS76389	Azerbaijan	38.9786	48.5594	100	YES	James Beck Detlef Weigel Jun Cao 1001 Genomes Project	Cao et al., 2011
N76390	9990	Lag2-2	CS76390	Georgia	41.8296	46.2831	94.4444	YES	James Beck Detlef Weigel Jun Cao 1001 Genomes Project	Cao et al., 2011
N76391	9116	Vash-1	CS76391	Georgia	41.24	46.37	100	YES	James Beck Detlef Weigel Jun Cao 1001 Genomes Project	Cao et al., 2011
N76392	9118	Bak-2	CS76392	Georgia	41.79	43.48	94.4444	YES	James Beck Detlef Weigel Jun Cao 1001 Genomes Project	Cao et al., 2011
N76393	9122, 9989	Bak-7	CS76393	Georgia	41.79	43.48	97.2222	NO	James Beck Detlef Weigel Jun Cao 1001 Genomes Project	Cao et al., 2011
N76394	9127	Yeg-1	CS76394	Armenia	39.8692	45.3622	100	YES	James Beck Detlef Weigel Jun Cao 1001 Genomes Project	Cao et al., 2011
N76395	9169	Kastel-1	CS76395	Ukraine	44.6419	34.3814	100	YES	James Beck Detlef Weigel Jun Cao 1001 Genomes Project	Cao et al., 2011
N76396	9185, 10007	Koch-1	CS76396	Ukraine	50.35	29.32	94.4444	NO	James Beck Detlef Weigel Jun Cao 1001 Genomes Project	Cao et al., 2011
N76397	9230	Del-10	CS76397	Yugoslavia	N/A	N/A	77.7778	NO	James Beck Detlef Weigel Jun Cao 1001 Genomes Project	Cao et al., 2011
N76398	9257	Nemrut-1	CS76398	Turkey	38.6425	42.2394	97.2222	YES	James Beck Detlef Weigel Jun Cao 1001 Genomes Project	Cao et al., 2011
N76399	N/A	Ey1.5-2	CS76399	Germany	48.43	8.77	91.6667	NO	Kirsten Bomblies Detlef Weigel Jun Cao 1001 Genomes Project	Cao et al., 2011
N76400	9998	Star-8	CS76400	Germany	48.43	8.82	100	YES	Kirsten Bomblies Detlef Weigel Jun Cao 1001 Genomes Project	Cao et al., 2011
N76401	N/A	Tu-Scha-9	CS76401, Tuescha-9	Germany	48.53	9.05	83.3333	NO	Kirsten Bomblies Detlef Weigel Jun Cao 1001 Genomes Project	Cao et al., 2011
N76402	9996	Nie1-2	CS76402	Germany	48.52	8.8	77.7778	NO	Kirsten Bomblies Detlef Weigel Jun Cao 1001 Genomes Project	Cao et al., 2011
N76403	9999	TueSB30-3	CS76403, Tu-SB30-3	Germany	48.53	9.06	91.6667	YES	Kirsten Bomblies Detlef Weigel Jun Cao 1001 Genomes Project	Cao et al., 2011
N76404	9995	HKT2-4	CS76404	Germany	48.14	9.4	100	YES	Kirsten Bomblies Detlef Weigel Jun Cao 1001 Genomes Project	Cao et al., 2011
N76405	10002	Tue-Wa1-2	CS76405, Tu-Wa1-2	Germany	48.53	9.04	100	YES	Kirsten Bomblies Detlef Weigel Jun Cao 1001 Genomes Project	Cao et al., 2011
N76406	9997	Ru3.1-31	CS76406, Rue3-1-31	Germany	48.56	9.16	100	YES	Kirsten Bomblies Detlef Weigel Jun Cao 1001 Genomes Project	Cao et al., 2011
N76407	10001	TueV-13	CS76407, Tu-V-13	Germany	48.52	9.05	91.6667	YES	Kirsten Bomblies Detlef Weigel Jun Cao 1001 Genomes Project	Cao et al., 2011
N76408	N/A	Wal-HasB-4	CS76408, WalhaesB4	Germany	48.6	9.19	100	NO	Kirsten Bomblies Detlef Weigel Jun Cao 1001 Genomes Project	Cao et al., 2011
N76409	9942	Agu-1	CS76409	Spain	41.32	-1.34	94.4444	YES	Carlos Alonso-Blanco F. Pico Detlef Weigel Jun Cao 1001 Genomes Project	Cao et al., 2011
N76410	9943	Cdm-0	CS76410	Spain	39.73	-5.74	100	YES	Carlos Alonso-Blanco F. Pico Detlef Weigel Jun Cao 1001 Genomes Project	Cao et al., 2011
N76411	9944	Don-0	CS76411	Spain	36.83	-6.36	94.4444	YES	Carlos Alonso-Blanco F. Pico Detlef Weigel Jun Cao 1001 Genomes Project	Cao et al., 2011
N76412	8215	Fei-0	CS76412	Portugal	40.92	-8.54	100	YES	Carlos Alonso-Blanco F. Pico Detlef Weigel Jun Cao 1001 Genomes Project	Cao et al., 2011
N76413	9945	Leo-1	CS76413	Spain	41.8	-3.11	97.2222	YES	Carlos Alonso-Blanco F. Pico Detlef Weigel Jun Cao 1001 Genomes Project	Cao et al., 2011
N76414	9946	Mer-6	CS76414	Spain	38.92	-6.34	86.1111	YES	Carlos Alonso-Blanco F. Pico Detlef Weigel Jun Cao 1001 Genomes Project	Cao et al., 2011
N76415	9947	Ped-0	CS76415	Spain	40.74	-3.9	97.2222	YES	Carlos Alonso-Blanco F. Pico Detlef Weigel Jun Cao 1001 Genomes Project	Cao et al., 2011
N76416	9948	Pra-6	CS76416	Spain	41.05	-3.54	97.2222	YES	Carlos Alonso-Blanco F. Pico Detlef Weigel Jun Cao 1001 Genomes Project	Cao et al., 2011
N76417	9949	Qui-0	CS76417	Spain	42.69	-6.93	100	YES	Carlos Alonso-Blanco F. Pico Detlef Weigel Jun Cao 1001 Genomes Project	Cao et al., 2011
N76418	9950	Vie-0	CS76418	Spain	42.63	0.76	91.6667	YES	Carlos Alonso-Blanco F. Pico Detlef Weigel Jun Cao 1001 Genomes Project	Cao et al., 2011
N76419	9985	Slavi-1	ICE29, CS76419	Bulgaria	41.43	23.65	91.6667	YES	Karl Schmid Detlef Weigel Jun Cao 1001 Genomes Project	Cao et al., 2011
N76420	10005	Copac-1	ICE63, CS76420	Romania	46.11	21.95	94.4444	YES	Karl Schmid Detlef Weigel Jun Cao 1001 Genomes Project	Cao et al., 2011
N76421	9957	Borsk-2	ICE70, CS76421	Russia	53.04	51.75	100	YES	Karl Schmid Detlef Weigel Jun Cao 1001 Genomes Project	Cao et al., 2011
N76422	N/A	Krazo-2	ICE75, CS76422	Russia	53.09	52	94.4444	NO	Karl Schmid Detlef Weigel Jun Cao 1001 Genomes Project	Cao et al., 2011
N76423	9962	Galdo-1	ICE102, CS76423	Italy	40.57	15.32	77.7778	NO	Karl Schmid Detlef Weigel Jun Cao 1001 Genomes Project	Cao et al., 2011
N76424	9968	Timpo-1	ICE119, CS76424	Italy	39.27	16.27	91.6667	YES	Karl Schmid Detlef Weigel Jun Cao 1001 Genomes Project	Cao et al., 2011
N76425	9969	Valsi-1	ICE120, CS76425	Italy	40.18	16.45	97.2222	YES	Karl Schmid Detlef Weigel Jun Cao 1001 Genomes Project	Cao et al., 2011
N76426	N/A	Leb-3	ICE138, CS76426	Russia	51.65	80.81	100	NO	Karl Schmid Detlef Weigel Jun Cao 1001 Genomes Project	Cao et al., 2011
N76778	6909	Col-0	CS76778	USA	38.3	-92.3	97.0204	YES
