# Supplementary material for: A Genome-Wide Association Study Identifies New Loci Involved in Wound-Induced Lateral Root Formation in Arabidopsis thaliana
Source: Front Plant Sci. 2019 Mar 15;10:311. doi: 10.3389/fpls.2019.00311 (PMC6428781; doi:10.3389/fpls.2019.00311)
Supplement: Supplementary file 3 [file Table_3.XLSX]

## Sheet: Raw data
Sowing	Accession	GWA portal ID	Plate	Sample	PR length (cm)	LR initiation (days)	LR number 0 dae	LR number 1 dae	LR number 2 dae	LR number 3 dae	LR number 4 dae	LR density 2 dae	LR density 4 dae
1	Col-0	6909	1	1	0.643269	2	0	0	2	3	4	3.10912	6.21824
1	Col-0	6909	1	2	0.28411	3	0	0	0	3	3	0	10.5593
1	Col-0	6909	1	3	1.7358	1	0	5	10	10	13	5.76103	7.48934
1	Col-0	6909	1	4	0.759924	2	0	0	3	5	5	3.94776	6.57961
1	Col-0	6909	1	5	1.40627	1	0	2	7	9	9	4.97769	6.39989
1	Col-0	6909	1	6
1	Col-0	6909	1	7	1.09018	2	0	0	3	9	9	2.75185	8.25555
1	Col-0	6909	1	8	0.962574	2	0	0	7	8	10	7.27217	10.3888
1	Col-0	6909	1	9	1.00563	2	0	0	2	4	4	1.9888	3.97759
1	Col-0	6909	1	10
1	Col-0	6909	1	11	0.783571	2	0	0	6	8	9	7.65725	11.4859
1	Col-0	6909	1	12	0.185841		0	0	0	0	0	0	0
1	Col-0	6909	2	13	0.554795	2	0	0	2	3	3	3.60494	5.4074
1	Col-0	6909	2	14
1	Col-0	6909	2	15
1	Col-0	6909	2	16	1.12489	1	0	3	7	9	9	6.22281	8.00076
1	Col-0	6909	2	17	0.626637	2	0	0	1	3	3	1.59582	4.78746
1	Col-0	6909	2	18	0.973645	2	0	0	6	7	9	6.16241	9.24362
1	Col-0	6909	2	19
1	Col-0	6909	2	20
1	Col-0	6909	2	21
1	Col-0	6909	2	22	0.876579	2	0	0	5	6	6	5.70399	6.84479
1	Col-0	6909	2	23	1.30873	1	0	1	7	10	10	5.34869	7.64098
1	Col-0	6909	2	24	0.88184	2	0	0	1	6	7	1.13399	7.93795
1	Col-0	6909	3	25	1.03938	2	0	0	3	6		2.88635
1	Col-0	6909	3	26	0.793189		0	0
1	Col-0	6909	3	27	0.35753		0	0
1	Col-0	6909	3	28	0.938751	0	2	3	4			4.26098
1	Col-0	6909	3	29	1.29936	2	0	0	5	6		3.84804
1	Col-0	6909	3	30
1	Col-0	6909	3	31	1.24185	2	0	0	4	6	6	3.221	4.8315
1	Col-0	6909	3	32	0.668669	2	0	0	3	3	4	4.48652	5.98203
1	Col-0	6909	3	33	0.554193	3	0	0	0	1	2	0	3.60885
1	Col-0	6909	3	34	1.04198	2	0	0	5	8	9	4.79856	8.6374
1	Col-0	6909	3	35	1.0141	1	0	1	7	8	10	6.90267	9.86096
1	Col-0	6909	3	36	1.00799	1	0	2	6	8	10	5.95245	9.92074
1	N22564	7514	1	1	0.265424		0	0	0	0	0	0	0
1	N22564	7514	1	2	0.130808		0	0	0	0	0	0	0
1	N22564	7514	1	3
1	N22564	7514	1	4
1	N22564	7514	1	5	0.752485	1	0	2	5	6	8	6.64465	10.6314
1	N22564	7514	1	6	0.721098	1	0	1	3	5	6	4.16032	8.32064
1	N22564	7514	1	7	0.839206	1	0	3	6	8	8	7.14962	9.53282
1	N22564	7514	1	8	0.710702	2	0	0	5	6	6	7.0353	8.44236
1	N22564	7514	1	9	0.62839	2	0	0	3	4	6	4.77411	9.54821
1	N22564	7514	1	10	0.340897	2	0	0	1	1	1	2.93344	2.93344
1	N22564	7514	1	11	0.495953	2	0	0	1	2	3	2.01632	6.04896
1	N22564	7514	1	12	0.113574		0	0	0	0	0	0	0
1	N22564	7514	2	13
1	N22564	7514	2	14
1	N22564	7514	2	15
1	N22564	7514	2	16
1	N22564	7514	2	17
1	N22564	7514	2	18
1	N22564	7514	2	19
1	N22564	7514	2	20
1	N22564	7514	2	21
1	N22564	7514	2	22
1	N22564	7514	2	23
1	N22564	7514	2	24
1	N22564	7514	3	25	0.665411	1	0	1	3	6	6	4.50849	9.01698
1	N22564	7514	3	26	0.554919	2	0	0	1	3	3	1.80206	5.40619
1	N22564	7514	3	27	0.598155	2	0	0	2	5	6	3.34361	10.0308
1	N22564	7514	3	28	0.638009	1	0	1	3	4	6	4.70213	9.40426
1	N22564	7514	3	29	0.848399	2	0	0	5	6	6	5.89345	7.07214
1	N22564	7514	3	30	0.486885	2	0	0	3	3	4	6.16162	8.21549
1	N22564	7514	3	31	0.406026	2	0	0	2	4	5	4.92579	12.3145
1	N22564	7514	3	32	0.292577	2	0	0	1	4	4	3.4179	13.6716
1	N22564	7514	3	33	0.716989	2	0	0	3	7	8	4.18416	11.1578
1	N22564	7514	3	34
1	N22564	7514	3	35	0.794517	2	0	0	4	7	7	5.03451	8.81038
1	N22564	7514	3	36	1.15277	1	0	2	10	11	12	8.67473	10.4097
1	N22565	7515	1	1	0.499761	2	0	0	2	3	3	4.00191	6.00287
1	N22565	7515	1	2	0.757393	1	0	1	1	7	7	1.32032	9.24223
1	N22565	7515	1	3	0.636981	2	0	0	1	3	3	1.56991	4.70972
1	N22565	7515	1	4	0.67726	2	0	0	2	4	6	2.95308	8.85923
1	N22565	7515	1	5	0.618295	2	0	0	2	3	3	3.2347	4.85205
1	N22565	7515	1	6	0.389819	2	0	0	1	3	4	2.56529	10.2612
1	N22565	7515	1	7	0.971892	2	0	0	2	6	6	2.05784	6.17353
1	N22565	7515	1	8	1.09847	1	0	1	4	8	8	3.64144	7.28288
1	N22565	7515	1	9	0.925273	1	0	1	4	10	11	4.32305	11.8884
1	N22565	7515	1	10	0.625734	2	0	0	3	5	5	4.79437	7.99062
1	N22565	7515	1	11	0.689836	2	0	0	1	4	4	1.44962	5.79848
1	N22565	7515	1	12	0.789381	2	0	0	1	4	5	1.26682	6.33408
1	N22565	7515	2	13	0.600033	2	0	0	2	4	6	3.33315	9.99945
1	N22565	7515	2	14
1	N22565	7515	2	15	0.574934	1	0	1	2	5	5	3.47866	8.69665
1	N22565	7515	2	16	0.147015		0	0	0	0	0	0	0
1	N22565	7515	2	17
1	N22565	7515	2	18	0.818765	2	0	0	3	6	6	3.66406	7.32811
1	N22565	7515	2	19	0.887775	2	0	0	5	9	9	5.63206	10.1377
1	N22565	7515	2	20	0.680166	2	0	0	3	6	6	4.41069	8.82138
1	N22565	7515	2	21	1.16214	1	0	1	6	10	10	5.16288	8.60479
1	N22565	7515	2	22	0.964276	2	0	0	5	6	6	5.18524	6.22228
1	N22565	7515	2	23	0.896418	1	0	1	4	6	6	4.4622	6.69331
1	N22565	7515	2	24	0.573782	2	0	0	2	3	3	3.48564	5.22847
1	N22565	7515	3	25
1	N22565	7515	3	26	0.685302	2	0	0	1	4	5	1.45921	7.29605
1	N22565	7515	3	27	0.66456	2	0	0	1	4	6	1.50476	9.02853
1	N22565	7515	3	28	0.844114	3	0	0	0	5	5	0	5.92337
1	N22565	7515	3	29	1.34212	1	0	1	6	8	8	4.47053	5.96071
1	N22565	7515	3	30	0.402768	3	0	0	0	2	2	0	4.96564
1	N22565	7515	3	31	0.785449	2	0	0	2	3	4	2.54631	5.09263
1	N22565	7515	3	32	0.742815	2	0	0	2	3	5	2.69246	6.73115
1	N22565	7515	3	33	0.610554	3	0	0	0	4	4	0	6.55143
1	N22565	7515	3	34	0.410384	3	0	0	0	2	2	0	4.87348
1	N22565	7515	3	35	0.529945	3	0	0	0	3	4	0	7.54795
1	N22565	7515	3	36	0.463789	3	0	0	0	2	2	0	4.31231
1	N22568	7524	1	1	0.337992	2	0	0	1	1	2	2.95865	5.9173
1	N22568	7524	1	2	0.883293	2	0	0	1	4	4	1.13213	4.52851
1	N22568	7524	1	3	1.08026	2	0	0	2	5	5	1.85141	4.62853
1	N22568	7524	1	4	1.04797	2	0	0	1	3	3	0.954229	2.86269
1	N22568	7524	1	5	0.221762	2	0	0	1	2	2	4.50934	9.01868
1	N22568	7524	1	6	0.827958	2	0	0	3	6	7	3.62337	8.45454
1	N22568	7524	1	7
1	N22568	7524	1	8	0.54004	3	0	0	0	1	2	0	3.70343
1	N22568	7524	1	9	0.554068	2	0	0	1	3	3	1.80483	5.4145
1	N22568	7524	1	10
1	N22568	7524	1	11	0.508352	3	0	0	0	1	4	0	7.86856
1	N22568	7524	1	12	0.500612	2	0	0	1	3	3	1.99755	5.99266
1	N22568	7524	2	13	0.622829	2	0	0	2	5	5	3.21115	8.02789
1	N22568	7524	2	14			0	0
1	N22568	7524	2	15	0.210089	4	0	0	0	0	1	0	4.75989
1	N22568	7524	2	16
1	N22568	7524	2	17	1.13178	2	0	0	5	7	7	4.41781	6.18493
1	N22568	7524	2	18	0.880086	2	0	0	4	5	6	4.54501	6.81752
1	N22568	7524	2	19	0.462938	3	0	0	0	3	3	0	6.48035
1	N22568	7524	2	20	0.610129	2	0	0	2	4	4	3.278	6.55599
1	N22568	7524	2	21	0.28381		0	0	0	0	0	0	0
1	N22568	7524	2	22	0.416547	3	0	0	0	2	2	0	4.80138
1	N22568	7524	2	23	0.61624	2	0	0	2	3	4	3.24549	6.49098
1	N22568	7524	2	24
1	N22568	7524	3	25	0.652888	2	0	0	4	5	5	6.12663	7.65828
1	N22568	7524	3	26
1	N22568	7524	3	27
1	N22568	7524	3	28	0.942684	2	0	0	2	5	6	2.1216	6.36481
1	N22568	7524	3	29	0.160742		0	0	0	0	0	0	0
1	N22568	7524	3	30	0.933968	2	0	0	2	6	6	2.1414	6.4242
1	N22568	7524	3	31	0.525286	2	0	0	3	4	4	5.71117	7.6149
1	N22568	7524	3	32	0.845919	2	0	0	6	8	8	7.09288	9.45717
1	N22568	7524	3	33	0.41304	2	0	0	1	3	4	2.42107	9.68429
1	N22568	7524	3	34	0.98592	2	0	0	3	7	9	3.04284	9.12853
1	N22568	7524	3	35
1	N22568	7524	3	36	0.573056	2	0	0	4	7	7	6.98012	12.2152
1	N22571	7526	1	1	0.884144	2	0	0	2	5	6	2.26207	6.78622
1	N22571	7526	1	2	0.77305	3	0	0	0	3	4	0	5.17431
1	N22571	7526	1	3	1.11359	2	0	0	4	5	6	3.59197	5.38796
1	N22571	7526	1	4	0.861348	1	0	1	2	3	3	2.32194	3.48291
1	N22571	7526	1	5	1.07477	2	0	0	3	7	7	2.7913	6.51303
1	N22571	7526	1	6	0.473884	3	0	0	0	1	1	0	2.11022
1	N22571	7526	1	7	0.750254	3	0	0	0	4	4	0	5.33153
1	N22571	7526	1	8	0.939177	2	0	0	3	6	7	3.19429	7.45333
1	N22571	7526	1	9	0.48453	2	0	0	2	4	4	4.12771	8.25542
1	N22571	7526	1	10	0.761802	2	0	0	2	5	5	2.62535	6.56339
1	N22571	7526	1	11	0.776131	2	0	0	1	4	4	1.28844	5.15377
1	N22571	7526	1	12
1	N22571	7526	2	13	1.01277	2	0	0	3	4	4	2.96217	3.94956
1	N22571	7526	2	14	0.6974	2	0	0	2	4	4	2.86779	5.73559
1	N22571	7526	2	15
1	N22571	7526	2	16	1.00298	2	0	0	3	3	4	2.99109	3.98812
1	N22571	7526	2	17	0.924122	2	0	0	3	6	6	3.24632	6.49265
1	N22571	7526	2	18	1.38621	3	0	0	0	6	7	0	5.04975
1	N22571	7526	2	19	0.560906	2	0	0	1	3	3	1.78283	5.34849
1	N22571	7526	2	20	1.1564	2	0	0	2	5	7	1.7295	6.05324
1	N22571	7526	2	21	1.32616	2	0	0	5	8	8	3.77027	6.03244
1	N22571	7526	2	22
1	N22571	7526	2	23	0.798398	3	0	0	0	3	4	0	5.01003
1	N22571	7526	2	24	0.778259	2	0	0	3	5	5	3.85476	6.4246
1	N22571	7526	3	25	0.93016	2	0	0	3	5	5	3.22525	5.37542
1	N22571	7526	3	26	1.19741	2	0	0	3	7	7	2.50541	5.84595
1	N22571	7526	3	27	1.13113	2	0	0	4	6	6	3.53629	5.30443
1	N22571	7526	3	28	1.18398	2	0	0	5	5	6	4.22303	5.06764
1	N22571	7526	3	29	0.946616	2	0	0	3	6	6	3.16918	6.33837
1	N22571	7526	3	30	0.620473	3	0	0	0	3	4	0	6.44669
1	N22571	7526	3	31	1.09103	2	0	0	1	3	3	0.916568	2.7497
1	N22571	7526	3	32	0.50442	2	0	0	2	3	3	3.96495	5.94742
1	N22571	7526	3	33	1.17176	2	0	0	5	8	8	4.26708	6.82733
1	N22571	7526	3	34	0.91746	2	0	0	3	6	6	3.2699	6.53979
1	N22571	7526	3	35	1.02287	2	0	0	2	6	7	1.95529	6.8435
1	N22571	7526	3	36	0.649557	3	0	0	0	3	3	0	4.61853
1	N22572	6009	1	1
1	N22572	6009	1	2
1	N22572	6009	1	3
1	N22572	6009	1	4
1	N22572	6009	1	5
1	N22572	6009	1	6
1	N22572	6009	1	7
1	N22572	6009	1	8
1	N22572	6009	1	9
1	N22572	6009	1	10
1	N22572	6009	1	11
1	N22572	6009	1	12
1	N22572	6009	2	13	1.09145	1	0	3	3	7	8	2.74863	7.32969
1	N22572	6009	2	14	1.46404	2	0	0	9	10	10	6.14739	6.83043
1	N22572	6009	2	15	1.49663	2	0	0	6	7	7	4.00901	4.67718
1	N22572	6009	2	16	1.20605	2	0	0	5	8	8	4.14575	6.63321
1	N22572	6009	2	17	1.56183	1	0	1	5	9	9	3.20137	5.76247
1	N22572	6009	2	18	1.48127	2	0	0	4	6	7	2.70038	4.72567
1	N22572	6009	2	19	1.60917	1	0	1	3	8	9	1.86431	5.59293
1	N22572	6009	2	20	1.31908	2	0	0	3	6	6	2.27432	4.54864
1	N22572	6009	2	21	1.44856	2	0	0	2	5	7	1.38068	4.8324
1	N22572	6009	2	22	1.33759	2	0	0	4	7	7	2.99046	5.2333
1	N22572	6009	2	23	1.36649	2	0	0	2	5	11	1.4636	8.0498
1	N22572	6009	2	24	1.88627	1	0	1	5	10	14	2.65073	7.42206
1	N22572	6009	3	25	1.59382	1	0	1	4	6	6	2.5097	3.76455
1	N22572	6009	3	26	0.247463	1	0	1	8	12	12	32.3281	48.4921
1	N22572	6009	3	27	1.68452	2	0	0	6	8	8	3.56184	4.74912
1	N22572	6009	3	28
1	N22572	6009	3	29	0.920241	2	0	0	2	3	5	2.17334	5.43336
1	N22572	6009	3	30	1.23586	1	0	2	5	6	6	4.04576	4.85491
1	N22572	6009	3	31	1.28859	2	0	0	5	8	8	3.8802	6.20833
1	N22572	6009	3	32	0.776982	1	0	1	3	4	4	3.86109	5.14812
1	N22572	6009	3	33	1.12888	2	0	0	4	6	6	3.54334	5.31501
1	N22572	6009	3	34	1.60512	2	0	0	4	7	7	2.49203	4.36105
1	N22572	6009	3	35	0.913829	2	0	0	1	3	5	1.0943	5.47148
1	N22572	6009	3	36	1.78279	2	0	0	6	6	7	3.36551	3.92643
1	N22573	6913	1	1	1.10603	2	0	0	2	6	6	1.80827	5.42481
1	N22573	6913	1	2	1.01713	2	0	0	3	4	5	2.94948	4.91579
1	N22573	6913	1	3	1.14068	2	0	0	5	5	6	4.38337	5.26004
1	N22573	6913	1	4	0.784847	2	0	0	4	4	6	5.09653	7.6448
1	N22573	6913	1	5	1.24911	2	0	0	3	7	8	2.4017	6.40454
1	N22573	6913	1	6	0.761678	2	0	0	1	5	6	1.31289	7.87734
1	N22573	6913	1	7	1.09128	2	0	0	1	4	5	0.916358	4.58179
1	N22573	6913	1	8	1.28038	2	0	0	3	7	8	2.34306	6.24817
1	N22573	6913	1	9	0.951327	1	0	1	4	5	5	4.20465	5.25582
1	N22573	6913	1	10	0.70514	3	0	0	0	3	3	0	4.25447
1	N22573	6913	1	11	0.941532	0	1	1	2	3	7	2.1242	7.43469
1	N22573	6913	1	12	1.20756	1	0	2	3	6	8	2.48435	6.62495
1	N22573	6913	2	13	1.13088	2	0	0	4	5	5	3.53707	4.42134
1	N22573	6913	2	14	1.12387	2	0	0	6	6	7	5.33871	6.2285
1	N22573	6913	2	15	1.44989	2	0	0	4	6	6	2.75884	4.13826
1	N22573	6913	2	16	0.9884	2	0	0	2	4	4	2.02347	4.04694
1	N22573	6913	2	17	1.13131	2	0	0	4	5	5	3.53574	4.41967
1	N22573	6913	2	18	1.09684	1	0	2	6	7	7	5.47027	6.38199
1	N22573	6913	2	19	0.326444		0	0	0	0	0	0	0
1	N22573	6913	2	20	1.02384	2	0	0	3	5	5	2.93013	4.88356
1	N22573	6913	2	21	1.04737	2	0	0	3	4	5	2.86433	4.77388
1	N22573	6913	2	22	1.484	2	0	0	4	5	6	2.69542	4.04313
1	N22573	6913	2	23	0.941657	2	0	0	2	4	4	2.12392	4.24783
1	N22573	6913	2	24	1.33776	2	0	0	5	7	8	3.73758	5.98013
1	N22573	6913	3	25	1.54888	1	0	1	5	7	8	3.22814	5.16502
1	N22573	6913	3	26	0.853483	2	0	0	1	2	3	1.17167	3.51501
1	N22573	6913	3	27	0.876227	1	0	1	2	5	6	2.28251	6.84754
1	N22573	6913	3	28	1.204	2	0	0	4	6	6	3.32226	4.98339
1	N22573	6913	3	29	1.42115	2	0	0	7	8	8	4.92557	5.62923
1	N22573	6913	3	30	1.09992	1	0	1	6	7	7	5.45495	6.3641
1	N22573	6913	3	31	1.17612	2	0	0	4	7	7	3.40102	5.95178
1	N22573	6913	3	32	0.931914	1	0	2	5	5	5	5.3653	5.3653
1	N22573	6913	3	33	1.27028	2	0	0	5	7	7	3.93614	5.5106
1	N22573	6913	3	34	1.01568	1	0	2	7	8	9	6.89195	8.86108
1	N22573	6913	3	35	1.09616	1	0	1	6	8	8	5.47364	7.29818
1	N22573	6913	3	36	1.25437	2	0	0	4	6	7	3.18884	5.58048
2	Col-0	6909	1	1	1.13614	2	0	0	4	4	5	3.52069	4.40086
2	Col-0	6909	1	2	1.21773	2	0	0	4	6	6	3.28481	4.92722
2	Col-0	6909	1	3	1.1544	2	0	0	4	7	7	3.465	6.06375
2	Col-0	6909	1	4	1.6864	2	0	0	7	8	8	4.15085	4.74383
2	Col-0	6909	1	5	1.1815	2	0	0	3	6	6	2.53914	5.07827
2	Col-0	6909	1	6	1.67345	2	0	0	4	6	6	2.39027	3.5854
2	Col-0	6909	1	7	1.16324	1	0	1	5	7	8	4.29833	6.87732
2	Col-0	6909	1	8	1.13076	2	0	0	5	5	5	4.42182	4.42182
2	Col-0	6909	1	9	0.973645	2	0	0	4	6	6	4.10827	6.16241
2	Col-0	6909	1	10			0
2	Col-0	6909	1	11	1.59895	2	0	0	5	8	8	3.12704	5.00327
2	Col-0	6909	1	12	0.953506	2	0	0	1	5	6	1.04876	6.29257
2	Col-0	6909	2	13	1.50099	1	0	1	4	9	9	2.66492	5.99606
2	Col-0	6909	2	14	1.28153	1	0	2	5	5	6	3.9016	4.68191
2	Col-0	6909	2	15	1.02577	1	0	3	4	6	6	3.8995	5.84925
2	Col-0	6909	2	16	0.900475	2	0	0	3	4	4	3.33158	4.4421
2	Col-0	6909	2	17	1.254	1	0	1	4	6	6	3.1898	4.78469
2	Col-0	6909	2	18	1.56581	1	0	1	2	5	5	1.27729	3.19323
2	Col-0	6909	2	19	1.21773	1	0	1	5	6	7	4.10601	5.74842
2	Col-0	6909	2	20	1.25843	2	0	0	1	4	4	0.794641	3.17856
2	Col-0	6909	2	21	1.33468	1	0	1	5	7	7	3.74621	5.24469
2	Col-0	6909	2	22	0.949823	1	0	3	4	5	5	4.21131	5.26414
2	Col-0	6909	2	23	1.34473	2	0	0	3	8	9	2.23094	6.69281
2	Col-0	6909	2	24
2	Col-0	6909	3	25	1.28914	3	0	0	0	7	8	0	6.20567
2	Col-0	6909	3	26	1.29476	1	0	4	4	5	6	3.08939	4.63408
2	Col-0	6909	3	27	1.64299	2	0	0	3	9	9	1.82594	5.47782
2	Col-0	6909	3	28	1.25147	2	0	0	3	7	7	2.39718	5.59343
2	Col-0	6909	3	29	1.73182	1	0	2	5	7	7	2.88714	4.042
2	Col-0	6909	3	30	1.24561	2	0	0	5	7	7	4.01411	5.61975
2	Col-0	6909	3	31	1.66463	1	0	1	6	6	8	3.6044	4.80586
2	Col-0	6909	3	32	0.817137	2	0	0	2	5	5	2.44757	6.11892
2	Col-0	6909	3	33	1.46416	2	0	0	3	9	9	2.04895	6.14686
2	Col-0	6909	3	34	1.27935	2	0	0	3	3	4	2.34494	3.12659
2	Col-0	6909	3	35	1.27747	2	0	0	4	5	5	3.13119	3.91399
2	Col-0	6909	3	36
2	N22578	6900	1	1	0.809572	1	0	2	3	4	4	3.70566	4.94088
2	N22578	6900	1	2
2	N22578	6900	1	3
2	N22578	6900	1	4	0.910145	2	0	0	1	2	2	1.09873	2.19745
2	N22578	6900	1	5	0.978781	3	0	0	0	1	1	0	1.02168
2	N22578	6900	1	6	0.569673	3	0	0	0	1	2	0	3.51079
2	N22578	6900	1	7	0.752008	2	0	0	1	1	1	1.32977	1.32977
2	N22578	6900	1	8	1.20605	1	0	3	4	4	4	3.3166	3.3166
2	N22578	6900	1	9	0.763079	2	0	0	1	1	3	1.31048	3.93144
2	N22578	6900	1	10	0.741964	2	0	0	1	3	3	1.34777	4.04332
2	N22578	6900	1	11
2	N22578	6900	1	12	0.752184	2	0	0	1	2	2	1.32946	2.65892
2	N22578	6900	2	13	1.25455	1	0	1	2	5	5	1.5942	3.98549
2	N22578	6900	2	14	0.770394	1	0	1	1	1	2	1.29804	2.59607
2	N22578	6900	2	15	1.16632	3	0	0	0	3	4	0	3.42958
2	N22578	6900	2	16	1.00969	1	0	1	2	3	4	1.9808	3.96161
2	N22578	6900	2	17	0.643269	1	0	2	3	3	3	4.66368	4.66368
2	N22578	6900	2	18	0.455073	1	0	1	1	3	3	2.19745	6.59235
2	N22578	6900	2	19	1.14007	1	0	1	2	4	5	1.75427	4.38568
2	N22578	6900	2	20
2	N22578	6900	2	21	1.13499	2	0	0	2	4	4	1.76213	3.52426
2	N22578	6900	2	22	0.996389	2	0	0	3	4	4	3.01087	4.0145
2	N22578	6900	2	23	0.499159	1	0	1	2	2	3	4.00674	6.01011
2	N22578	6900	2	24
2	N22578	6900	3	25	0.550385	4	0	0	0	0	1	0	1.81691
2	N22578	6900	3	26	0.506173	4	0	0	0	0	1	0	1.97561
2	N22578	6900	3	27	0.937299	2	0	0	1	2	3	1.0669	3.20069
2	N22578	6900	3	28
2	N22578	6900	3	29	0.949999	1	0	1	1	2	3	1.05263	3.1579
2	N22578	6900	3	30
2	N22578	6900	3	31	0.860196	2	0	0	2	3	3	2.32505	3.48758
2	N22578	6900	3	32	0.947467	2	0	0	1	1	3	1.05545	3.16634
2	N22578	6900	3	33	0.910446	2	0	0	2	4	5	2.19673	5.49181
2	N22578	6900	3	34	1.02282	2	0	0	1	2	2	0.977693	1.95539
2	N22578	6900	3	35	1.13221	1	0	2	2	3	3	1.76646	2.64969
2	N22578	6900	3	36	1.10197	1	0	2	4	4	5	3.62985	4.53732
2	N22579	6901	1	1	0.623804	2	0	0	3	4	4	4.8092	6.41227
2	N22579	6901	1	2	0.804312	2	0	0	3	6	7	3.7299	8.70309
2	N22579	6901	1	3	0.682521	2	0	0	2	3	3	2.93031	4.39547
2	N22579	6901	1	4	0.7355	2	0	0	3	3	4	4.07886	5.43848
2	N22579	6901	1	5	0.931737	2	0	0	1	2	4	1.07326	4.29306
2	N22579	6901	1	6	0.896543	2	0	0	2	3	3	2.23079	3.34619
2	N22579	6901	1	7	0.993909	2	0	0	3	4	4	3.01838	4.02451
2	N22579	6901	1	8	0.655243	2	0	0	1	5	5	1.52615	7.63076
2	N22579	6901	1	9	0.761502	1	0	2	2	3	3	2.62639	3.93958
2	N22579	6901	1	10	0.492145	2	0	0	2	3	4	4.06384	8.12769
2	N22579	6901	1	11			0
2	N22579	6901	1	12	0.9768	2	0	0	3	4	5	3.07125	5.11876
2	N22579	6901	2	13	0.958818	2	0	0	1	2	2	1.04295	2.0859
2	N22579	6901	2	14	0.662506	2	0	0	3	3	3	4.52826	4.52826
2	N22579	6901	2	15	0.84429	1	0	1	7	7	7	8.29099	8.29099
2	N22579	6901	2	16	1.0153	1	0	1	3	5	5	2.95478	4.92463
2	N22579	6901	2	17	0.25871	2	0	0	2	3	3	7.73066	11.596
2	N22579	6901	2	18	1.12938	1	0	2	4	6	8	3.54178	7.08356
2	N22579	6901	2	19	1.0152	1	0	2	2	6	6	1.97005	5.91016
2	N22579	6901	2	20	0.871693	2	0	0	2	3	5	2.29439	5.73596
2	N22579	6901	2	21	0.885171	1	0	2	3	4	4	3.38918	4.5189
2	N22579	6901	2	22	0.995964	2	0	0	3	3	4	3.01216	4.01621
2	N22579	6901	2	23	1.05263	1	0	1	4	5	5	3.80002	4.75003
2	N22579	6901	2	24	0.967658	1	0	1	4	4	7	4.13369	7.23396
2	N22579	6901	3	25	0.607296	3	0	0	0	1	2	0	3.29329
2	N22579	6901	3	26
2	N22579	6901	3	27	0.525711	2	0	0	1	1	2	1.90219	3.80437
2	N22579	6901	3	28	0.7609	2	0	0	1	2	3	1.31423	3.9427
2	N22579	6901	3	29	0.485131	3	0	0	0	1	2	0	4.1226
2	N22579	6901	3	30
2	N22579	6901	3	31	0.580319	3	0	0	0	1	3	0	5.16957
2	N22579	6901	3	32	0.602814	3	0	0	0	1	2	0	3.31777
2	N22579	6901	3	33	0.74572	2	0	0	3	4	4	4.02296	5.36394
2	N22579	6901	3	34	0.727811	2	0	0	1	3	5	1.37398	6.86992
2	N22579	6901	3	35	0.919837	2	0	0	3	5	7	3.26145	7.61004
2	N22579	6901	3	36	1.15495	2	0	0	2	3	4	1.73167	3.46335
2	N22582	6964	1	1	1.16239	1	0	2	4	6	7	3.44118	6.02206
2	N22582	6964	1	2	0.705566	3	0	0	0	3	3	0	4.25191
2	N22582	6964	1	3	1.55239	2	0	0	3	4	8	1.93251	5.15335
2	N22582	6964	1	4	1.47606	1	0	1	4	5	5	2.70991	3.38739
2	N22582	6964	1	5	0.905486	2	0	0	3	6	6	3.31314	6.62628
2	N22582	6964	1	6	1.52318	2	0	0	3	5	5	1.96956	3.28261
2	N22582	6964	1	7	1.23556	2	0	0	3	6	7	2.42804	5.66544
2	N22582	6964	1	8	0.76561	2	0	0	1	5	6	1.30615	7.83689
2	N22582	6964	1	9	0.98344	2	0	0	2	3	3	2.03368	3.05052
2	N22582	6964	1	10	1.5077	1	0	2	5	5	5	3.31631	3.31631
2	N22582	6964	1	11	0.998921	3	0	0	0	2	4	0	4.00432
2	N22582	6964	1	12	0.534354	2	0	0	2	2	3	3.74284	5.61426
2	N22582	6964	2	13	1.65792	1	0	1	7	7	8	4.22216	4.82532
2	N22582	6964	2	14	1.42897	1	0	2	6	8	8	4.19884	5.59845
2	N22582	6964	2	15	1.29598	2	0	0	2	4	5	1.54323	3.85808
2	N22582	6964	2	16	1.12677	2	0	0	2	3	3	1.77498	2.66247
2	N22582	6964	2	17	1.35234	2	0	0	4	6	7	2.95783	5.17621
2	N22582	6964	2	18	1.92692	1	0	2	3	5	7	1.55689	3.63273
2	N22582	6964	2	19	0.993183	1	0	1	2	4	4	2.01373	4.02746
2	N22582	6964	2	20	1.5331	1	0	1	5	6	7	3.26137	4.56592
2	N22582	6964	2	21	0.157536		0	0	0	0	0	0	0
2	N22582	6964	2	22	1.44693	2	0	0	6	6	6	4.14672	4.14672
2	N22582	6964	2	23	0.576387	2	0	0	2	2	2	3.46989	3.46989
2	N22582	6964	2	24	1.90949	1	0	1	2	8	8	1.0474	4.1896
2	N22582	6964	3	25	1.13101	1	0	1	3	4	4	2.65251	3.53668
2	N22582	6964	3	26	0.632623	3	0	0	0	3	3	0	4.74216
2	N22582	6964	3	27	1.4211	2	0	0	2	4	5	1.40736	3.5184
2	N22582	6964	3	28	0.905186	3	0	0	0	3	3	0	3.31424
2	N22582	6964	3	29	0.805765	2	0	0	1	2	3	1.24106	3.72317
2	N22582	6964	3	30	0.473759	3	0	0	0	1	2	0	4.22156
2	N22582	6964	3	31	1.1656	2	0	0	2	5	5	1.71586	4.28964
2	N22582	6964	3	32	1.19541	2	0	0	4	4	4	3.34614	3.34614
2	N22582	6964	3	33	1.46652	1	0	1	3	4	6	2.04566	4.09133
2	N22582	6964	3	34	0.838179	3	0	0	0	3	3	0	3.57919
2	N22582	6964	3	35	1.51078	1	0	2	5	8	9	3.30955	5.95719
2	N22582	6964	3	36	1.57513	2	0	0	4	7	7	2.53947	4.44407
2	N22583	6965	1	1	0.837276	1	0	1	3	5	5	3.58305	5.97175
2	N22583	6965	1	2	1.2317	2	0	0	5	8	9	4.05942	7.30696
2	N22583	6965	1	3	0.739858	2	0	0	1	1	2	1.35161	2.70322
2	N22583	6965	1	4	1.24821	1	0	1	5	10	10	4.00574	8.01147
2	N22583	6965	1	5	1.3423	2	0	0	3	8	8	2.23497	5.95993
2	N22583	6965	1	6	0.237969	4	0	0	0	0	1	0	4.20223
2	N22583	6965	1	7	1.13361	1	0	1	6	8	9	5.29283	7.93925
2	N22583	6965	1	8	1.34097	1	0	1	5	9	10	3.72864	7.45729
2	N22583	6965	1	9	0.576988	3	0	0	0	2	2	0	3.46628
2	N22583	6965	1	10	1.62533	0	1	3	7	8	9	4.30682	5.53734
2	N22583	6965	1	11	1.15187	1	0	1	5	7	7	4.34076	6.07707
2	N22583	6965	1	12	0.437714	3	0	0	0	1	1	0	2.2846
2	N22583	6965	2	13	1.53069	1	0	3	5	6	7	3.2665	4.5731
2	N22583	6965	2	14	1.11988	1	0	3	6	6	6	5.35771	5.35771
2	N22583	6965	2	15	0.904709	1	0	1	4	5	5	4.42131	5.52664
2	N22583	6965	2	16	1.3085	0	1	3	8	9	9	6.11385	6.87808
2	N22583	6965	2	17	1.2158	2	0	0	4	7	8	3.29003	6.58005
2	N22583	6965	2	18	0.727936	1	0	1	4	4	4	5.49499	5.49499
2	N22583	6965	2	19	1.4719	1	0	2	5	7	7	3.39697	4.75575
2	N22583	6965	2	20	1.69204	1	0	4	6	9	9	3.54602	5.31904
2	N22583	6965	2	21	1.23098	1	0	2	6	8	9	4.87418	7.31127
2	N22583	6965	2	22	1.40823	1	0	3	6	6	6	4.26068	4.26068
2	N22583	6965	2	23	1.17219	2	0	0	4	5	7	3.41243	5.97175
2	N22583	6965	2	24
2	N22583	6965	3	25	1.00208	1	0	2	6	8	8	5.98758	7.98343
2	N22583	6965	3	26	1.27058	1	0	1	4	6	6	3.14817	4.72225
2	N22583	6965	3	27	1.14824	1	0	1	4	6	6	3.4836	5.22539
2	N22583	6965	3	28	0.420179	3	0	0	0	1	2	0	4.75988
2	N22583	6965	3	29	1.39595	1	0	2	6	8	8	4.29815	5.73086
2	N22583	6965	3	30	0.648779	1	0	1	1	5	5	1.54136	7.70678
2	N22583	6965	3	31	1.40339	1	0	2	5	8	9	3.5628	6.41304
2	N22583	6965	3	32	1.4823	1	0	2	5	6	6	3.37314	4.04777
2	N22583	6965	3	33	1.52591	1	0	2	6	8	8	3.93209	5.24278
2	N22583	6965	3	34	1.40121	1	0	1	4	8	9	2.85467	6.42301
2	N22583	6965	3	35	1.51859	1	0	3	6	11	11	3.95103	7.24355
2	N22583	6965	3	36	0.779763	1	0	1	5	5	5	6.4122	6.4122
3	Col-0	6909	1	1
3	Col-0	6909	1	2
3	Col-0	6909	1	3
3	Col-0	6909	1	4
3	Col-0	6909	1	5
3	Col-0	6909	1	6
3	Col-0	6909	1	7
3	Col-0	6909	1	8
3	Col-0	6909	1	9
3	Col-0	6909	1	10
3	Col-0	6909	1	11
3	Col-0	6909	1	12
3	Col-0	6909	2	13	1.50855	3	0	0	0	2	2	0	1.32578
3	Col-0	6909	2	14	1.9652	2	0	0	5	6	7	2.54427	3.56198
3	Col-0	6909	2	15	1.36449	0	1	1	5	9	9	3.66437	6.59586
3	Col-0	6909	2	16	1.11993	2	0	0	4	7	7	3.57164	6.25037
3	Col-0	6909	2	17	1.22517	2	0	0	2	6	7	1.63243	5.71352
3	Col-0	6909	2	18
3	Col-0	6909	2	19	0.209062	2	0	0	2	4	5	9.56654	23.9164
3	Col-0	6909	2	20
3	Col-0	6909	2	21	1.60815	3	0	0	0	4	4	0	2.48733
3	Col-0	6909	2	22	1.23569	2	0	0	2	5	8	1.61853	6.47414
3	Col-0	6909	2	23	1.35119	2	0	0	4	9	9	2.96035	6.6608
3	Col-0	6909	2	24
3	Col-0	6909	3	25	1.51877	2	0	0	6	9	9	3.95057	5.92585
3	Col-0	6909	3	26
3	Col-0	6909	3	27	1.2412	2	0	0	2	5	7	1.61135	5.63972
3	Col-0	6909	3	28
3	Col-0	6909	3	29	1.03539	2	0	0	2	4	5	1.93164	4.82909
3	Col-0	6909	3	30	1.08747	2	0	0	1	6	6	0.919567	5.5174
3	Col-0	6909	3	31	1.1056	1	0	1	4	6	6	3.61793	5.42689
3	Col-0	6909	3	32	1.53655	2	0	0	4	8	10	2.60323	6.50807
3	Col-0	6909	3	33	1.03612	2	0	0	2	5	5	1.93028	4.82571
3	Col-0	6909	3	34	0.816109	2	0	0	2	5	6	2.45065	7.35196
3	Col-0	6909	3	35	1.09599	2	0	0	4	5	5	3.64968	4.5621
3	Col-0	6909	3	36	1.81896	2	0	0	3	6	9	1.64929	4.94787
3	N22587	6973	1	1	0.905134	1	0	1	5	8	8	5.52404	8.83847
3	N22587	6973	1	2	1.14491	2	0	0	3	6	7	2.6203	6.11403
3	N22587	6973	1	3	1.51877	0	1	3	6	8	10	3.95057	6.58428
3	N22587	6973	1	4	1.32784	2	0	0	3	5	6	2.2593	4.5186
3	N22587	6973	1	5	1.33263	0	1	1	4	7	8	3.00159	6.00318
3	N22587	6973	1	6	0.469225	2	0	0	2	4	4	4.26235	8.52469
3	N22587	6973	1	7	1.35259	1	0	1	5	7	7	3.69661	5.17525
3	N22587	6973	1	8	2.14373	1	0	2	3	7	14	1.39943	6.53069
3	N22587	6973	1	9	1.19686	2	0	0	4	6	8	3.34208	6.68416
3	N22587	6973	1	10	1.59454	0	1	2	8	9	9	5.01711	5.64425
3	N22587	6973	1	11	0.397383	2	0	0	2	3	3	5.03293	7.54939
3	N22587	6973	1	12	1.07773	2	0	0	4	10	11	3.71152	10.2067
3	N22587	6973	2	13	1.50547	1	0	1	7	9	12	4.64972	7.97094
3	N22587	6973	2	14	1.15405	1	0	2	6	8	9	5.19908	7.79862
3	N22587	6973	2	15	1.39946	1	0	1	5	7	11	3.57281	7.86019
3	N22587	6973	2	16	1.64166	1	0	1	6	8	8	3.65483	4.87311
3	N22587	6973	2	17	1.11019	1	0	1	5	7	9	4.50373	8.10671
3	N22587	6973	2	18	1.30663	0	1	2	4	8	10	3.06132	7.6533
3	N22587	6973	2	19	0.925149	2	0	0	2	3	3	2.16181	3.24272
3	N22587	6973	2	20	0.507502	2	0	0	1	3	3	1.97044	5.91131
3	N22587	6973	2	21	0.47461		0	0	0	0	0	0	0
3	N22587	6973	2	22	1.23351	1	0	1	3	6	7	2.43209	5.67487
3	N22587	6973	2	23	1.46737	0	1	1	6	11	11	4.08895	7.49642
3	N22587	6973	2	24	0.800629	2	0	0	3	4	5	3.74705	6.24509
3	N22587	6973	3	25	0.640914	0	1	2	5	5	8	7.80136	12.4822
3	N22587	6973	3	26	1.0253	1	0	2	5	5	6	4.87664	5.85197
3	N22587	6973	3	27	1.01235	2	0	0	2	7	10	1.97561	9.87804
3	N22587	6973	3	28	1.18216	0	1	1	5	8	8	4.22956	6.76729
3	N22587	6973	3	29	1.1523	1	0	1	6	6	9	5.207	7.81049
3	N22587	6973	3	30	1.15047	2	0	0	4	6	6	3.47684	5.21526
3	N22587	6973	3	31	1.31001	2	0	0	5	8	9	3.81677	6.87019
3	N22587	6973	3	32	1.13524	2	0	0	3	6	6	2.64262	5.28524
3	N22587	6973	3	33	1.01931	2	0	0	1	6	7	0.981057	6.8674
3	N22587	6973	3	34	0.97873	2	0	0	1	4	4	1.02173	4.08693
3	N22587	6973	3	35	1.48969	2	0	0	5	10	10	3.35641	6.71282
3	N22587	6973	3	36	0.493899	2	0	0	2	4	4	4.04941	8.09882
3	N22589	6985	1	1	1.11522	3	0	0	0	1	1	0	0.896682
3	N22589	6985	1	2	1.41772	2	0	0	3	4	6	2.11607	4.23215
3	N22589	6985	1	3	1.27759	0	1	1	2	6	6	1.56544	4.69633
3	N22589	6985	1	4	0.846469	2	0	0	2	2	2	2.36276	2.36276
3	N22589	6985	1	5	0.593621	3	0	0	0	2	2	0	3.36915
3	N22589	6985	1	6	1.06605	1	0	1	3	5	6	2.81412	5.62824
3	N22589	6985	1	7
3	N22589	6985	1	8	0.934217	1	0	1	4	5	5	4.28166	5.35208
3	N22589	6985	1	9	1.14721	2	0	0	2	3	6	1.74336	5.23007
3	N22589	6985	1	10	1.38022	1	0	1	5	6	6	3.62261	4.34713
3	N22589	6985	1	11	1.4205	1	0	2	3	4	7	2.11193	4.92784
3	N22589	6985	1	12	1.42341	2	0	0	4	6	6	2.81016	4.21524
3	N22589	6985	2	13	0.79101	2	0	0	1	1	4	1.26421	5.05683
3	N22589	6985	2	14	0.727033	2	0	0	1	2	2	1.37545	2.75091
3	N22589	6985	2	15	1.17176	2	0	0	3	5	5	2.56025	4.26708
3	N22589	6985	2	16	0.858567	2	0	0	1	4	4	1.16473	4.65893
3	N22589	6985	2	17	0.691164	1	0	2	3	4	5	4.3405	7.23417
3	N22589	6985	2	18	0.749476	3	0	0	0	1	3	0	4.0028
3	N22589	6985	2	19	1.21434	2	0	0	2	4	4	1.64698	3.29396
3	N22589	6985	2	20	0.321308	4	0	0	0	0	1	0	3.11228
3	N22589	6985	2	21	0.654942	2	0	0	1	2	2	1.52685	3.05371
3	N22589	6985	2	22	0.242078	3	0	0	0	2	2	0	8.2618
3	N22589	6985	2	23	1.04852	1	0	2	4	4	6	3.81491	5.72237
3	N22589	6985	2	24	0.903858	1	0	1	5	5	5	5.53184	5.53184
3	N22589	6985	3	25	0.952603	2	0	0	3	4	4	3.14927	4.19902
3	N22589	6985	3	26	0.371257	3	0	0	0	1	2	0	5.3871
3	N22589	6985	3	27	0.862801	2	0	0	2	3	3	2.31803	3.47705
3	N22589	6985	3	28	0.940329	2	0	0	3	4	4	3.19037	4.25383
3	N22589	6985	3	29	0.777833	2	0	0	1	3	3	1.28562	3.85687
3	N22589	6985	3	30	1.03116	2	0	0	3	5	6	2.90935	5.8187
3	N22589	6985	3	31	0.911598	2	0	0	3	3	4	3.29092	4.3879
3	N22589	6985	3	32	0.984291	2	0	0	2	2	3	2.03192	3.04788
3	N22589	6985	3	33	0.609652	2	0	0	1	2	2	1.64028	3.28056
3	N22589	6985	3	34
3	N22589	6985	3	35
3	N22589	6985	3	36	0.674355	2	0	0	1	2	3	1.4829	4.4487
3	N22591	6903	1	1	1.6468	1	0	1	4	6	6	2.42896	3.64344
3	N22591	6903	1	2	0.840057	2	0	0	1	3	4	1.1904	4.76158
3	N22591	6903	1	3	0.12452		0	0	0	0	0	0	0
3	N22591	6903	1	4	0.176648		0	0	0	0	0	0	0
3	N22591	6903	1	5	1.05335	2	0	0	1	3	5	0.94935	4.74675
3	N22591	6903	1	6	1.12557	2	0	0	1	2	3	0.88844	2.66532
3	N22591	6903	1	7	0.199568	3	0	0	0	1	1	0	5.01082
3	N22591	6903	1	8	0.756666	3	0	0	0	3	4	0	5.28635
3	N22591	6903	1	9
3	N22591	6903	1	10	0.668067	3	0	0	0	3	5	0	7.48428
3	N22591	6903	1	11	1.55699	2	0	0	2	5	5	1.28453	3.21132
3	N22591	6903	1	12	0.57566	2	0	0	1	4	6	1.73714	10.4228
3	N22591	6903	2	13	1.97452	1	0	1	3	6	7	1.51936	3.54517
3	N22591	6903	2	14	1.1304	2	0	0	1	3	3	0.88464	2.65392
3	N22591	6903	2	15
3	N22591	6903	2	16	1.34139	2	0	0	1	3	4	0.745493	2.98197
3	N22591	6903	2	17	0.340596	3	0	0	0	1	2	0	5.87206
3	N22591	6903	2	18
3	N22591	6903	2	19	1.11485	2	0	0	1	6	6	0.896982	5.38189
3	N22591	6903	2	20	0.265123		0	0	0	0	0	0	0
3	N22591	6903	2	21	1.41892	2	0	0	5	6	6	3.5238	4.22856
3	N22591	6903	2	22	0.580195	2	0	0	1	1	1	1.72356	1.72356
3	N22591	6903	2	23	0.582975		0	0	0	0	0	0	0
3	N22591	6903	2	24	0.142481		0	0	0	0	0	0	0
3	N22591	6903	3	25
3	N22591	6903	3	26	1.54562		0	0	0	0	0	0	0
3	N22591	6903	3	27	1.35071	2	0	0	2	5	5	1.4807	3.70175
3	N22591	6903	3	28	1.50747		0	0	0	0	0	0	0
3	N22591	6903	3	29	1.27917	1	0	1	5	7	7	3.90878	5.47229
3	N22591	6903	3	30	1.6104	2	0	0	4	8	8	2.48386	4.96771
3	N22591	6903	3	31	1.09218	2	0	0	2	5	5	1.8312	4.578
3	N22591	6903	3	32	0.319004	4	0	0	0	0	2	0	6.26951
3	N22591	6903	3	33	1.66796	2	0	0	3	5	5	1.7986	2.99767
3	N22591	6903	3	34	1.92921	1	0	1	5	8	9	2.59174	4.66513
3	N22591	6903	3	35	1.78008	1	0	2	5	8	8	2.80885	4.49417
3	N22591	6903	3	36	1.01979	2	0	0	2	5	5	1.9612	4.90299
3	N22592	6956	1	1	1.22855	2	0	0	2	8	8	1.62794	6.51175
3	N22592	6956	1	2	1.03133	0	1	1	1	4	4	0.969617	3.87847
3	N22592	6956	1	3	1.49585	1	0	2	4	7	8	2.67406	5.34813
3	N22592	6956	1	4
3	N22592	6956	1	5	0.954658	1	0	1	3	4	5	3.14249	5.23748
3	N22592	6956	1	6	1.33751	1	0	3	4	9	10	2.99062	7.47656
3	N22592	6956	1	7
3	N22592	6956	1	8	1.04513	2	0	0	2	5	5	1.91363	4.78407
3	N22592	6956	1	9	0.867511	3	0	0	0	2	2	0	2.30545
3	N22592	6956	1	10
3	N22592	6956	1	11	0.812177	2	0	0	3	5	5	3.69378	6.15629
3	N22592	6956	1	12	1.19323	1	0	1	5	5	5	4.19031	4.19031
3	N22592	6956	2	13	1.5458	1	0	1	3	5	5	1.94074	3.23457
3	N22592	6956	2	14	1.55209	2	0	0	4	8	9	2.57718	5.79865
3	N22592	6956	2	15	1.6096	2	0	0	4	6	6	2.48509	3.72764
3	N22592	6956	2	16	1.43223	2	0	0	1	6	7	0.698214	4.8875
3	N22592	6956	2	17	1.72801	1	0	2	4	9	9	2.3148	5.20831
3	N22592	6956	2	18	1.68833	1	0	1	4	9	9	2.3692	5.33071
3	N22592	6956	2	19	1.62303	1	0	1	4	7	7	2.46453	4.31293
3	N22592	6956	2	20
3	N22592	6956	2	21	1.39969	4	0	0	0	0	5	0	3.57223
3	N22592	6956	2	22	1.45823	2	0	0	5	7	8	3.42882	5.48611
3	N22592	6956	2	23	0.600334	3	0	0	0	3	3	0	4.99722
3	N22592	6956	2	24	1.17557	2	0	0	2	4	5	1.7013	4.25326
3	N22592	6956	3	25	1.52463	2	0	0	3	6	7	1.96769	4.59127
3	N22592	6956	3	26	1.09085	2	0	0	3	5	5	2.75015	4.58358
3	N22592	6956	3	27	1.71967	2	0	0	3	5	5	1.74452	2.90754
3	N22592	6956	3	28	1.66488	1	0	2	3	6	6	1.80193	3.60386
3	N22592	6956	3	29	1.27807	2	0	0	4	7	8	3.12972	6.25943
3	N22592	6956	3	30	1.47759	2	0	0	4	7	8	2.70711	5.41423
3	N22592	6956	3	31	1.3544	2	0	0	2	5	5	1.47667	3.69168
3	N22592	6956	3	32	1.56909	2	0	0	5	6	8	3.18655	5.09849
3	N22592	6956	3	33	1.68798	2	0	0	3	7	9	1.77727	5.33182
3	N22592	6956	3	34	1.93677	1	0	2	6	8	8	3.09794	4.13059
3	N22592	6956	3	35	1.52681	2	0	0	5	5	5	3.2748	3.2748
3	N22592	6956	3	36	1.57634	0	1	2	3	4	7	1.90315	4.44068
3	N22594	7520	1	1	0.751281	4	0	0	0	0	2	0	2.66212
3	N22594	7520	1	2	0.903681	1	0	1	4	4	5	4.42634	5.53293
3	N22594	7520	1	3	0.485432		0	0	0	0	0	0	0
3	N22594	7520	1	4	0.763981	1	0	1	3	4	4	3.9268	5.23573
3	N22594	7520	1	5	0.90005	1	0	1	7	8	8	7.77735	8.8884
3	N22594	7520	1	6	1.42799	0	1	2	6	7	8	4.2017	5.60227
3	N22594	7520	1	7	0.969236	2	0	0	1	3	4	1.03174	4.12696
3	N22594	7520	1	8	1.12527	2	0	0	4	4	5	3.55471	4.44339
3	N22594	7520	1	9	1.04018	2	0	0	3	4	4	2.88413	3.84551
3	N22594	7520	1	10	1.38621	1	0	1	3	7	7	2.16418	5.04975
3	N22594	7520	1	11	0.429071	2	0	0	2	4	4	4.66123	9.32247
3	N22594	7520	1	12
3	N22594	7520	2	13	0.768516	2	0	0	2	4	5	2.60242	6.50605
3	N22594	7520	2	14	0.69299	2	0	0	2	2	3	2.88604	4.32907
3	N22594	7520	2	15	1.09205	3	0	0	0	3	4	0	3.66282
3	N22594	7520	2	16	0.673878	3	0	0	0	2	2	0	2.9679
3	N22594	7520	2	17	0.630569	1	0	1	3	4	4	4.75761	6.34348
3	N22594	7520	2	18
3	N22594	7520	2	19	1.12351	2	0	0	1	5	5	0.890065	4.45032
3	N22594	7520	2	20	0.980182	3	0	0	0	2	3	0	3.06066
3	N22594	7520	2	21	1.19202	2	0	0	1	2	4	0.838909	3.35563
3	N22594	7520	2	22	1.02064	2	0	0	3	4	5	2.93934	4.8989
3	N22594	7520	2	23	0.77305	1	0	1	1	1	4	1.29358	5.17431
3	N22594	7520	2	24	0.986771	3	0	0	0	2	3	0	3.04022
3	N22594	7520	3	25	0.817437	1	0	1	3	4	4	3.67001	4.89334
3	N22594	7520	3	26	1.2424	2	0	0	4	6	7	3.21958	5.63426
3	N22594	7520	3	27	0.772023	2	0	0	1	3	5	1.2953	6.47649
3	N22594	7520	3	28	1.05105	2	0	0	1	2	2	0.95143	1.90286
3	N22594	7520	3	29	0.201924		0	0	0	0	0	0	0
3	N22594	7520	3	30	0.52541	2	0	0	1	1	2	1.90328	3.80655
3	N22594	7520	3	31	0.71784	2	0	0	1	2	3	1.39307	4.1792
3	N22594	7520	3	32	1.12369	1	0	1	5	6	6	4.44963	5.33955
3	N22594	7520	3	33	0.927629	2	0	0	2	3	3	2.15603	3.23405
3	N22594	7520	3	34	0.830262	2	0	0	1	1	2	1.20444	2.40888
3	N22594	7520	3	35	0.867335	2	0	0	3	3	4	3.45887	4.61183
3	N22594	7520	3	36	1.01846	3	0	0	0	4	5	0	4.90938
4	Col-0	6909	1	1
4	Col-0	6909	1	2
4	Col-0	6909	1	3
4	Col-0	6909	1	4
4	Col-0	6909	1	5
4	Col-0	6909	1	6
4	Col-0	6909	1	7
4	Col-0	6909	1	8
4	Col-0	6909	1	9
4	Col-0	6909	1	10
4	Col-0	6909	1	11
4	Col-0	6909	1	12
4	Col-0	6909	2	13
4	Col-0	6909	2	14	1.58911	2	0	0	6	7	8	3.7757	5.03427
4	Col-0	6909	2	15	0.288645	3	0	0	0	1	2	0	6.92893
4	Col-0	6909	2	16	1.41905	1	0	1	7	9	9	4.93288	6.34228
4	Col-0	6909	2	17	1.07144	2	0	0	3	6	8	2.79998	7.46661
4	Col-0	6909	2	18	0.86418	2	0	0	3	4	4	3.4715	4.62867
4	Col-0	6909	2	19	1.21918	2	0	0	4	5	6	3.2809	4.92134
4	Col-0	6909	2	20	1.57839	1	0	1	3	5	6	1.90067	3.80134
4	Col-0	6909	2	21	1.33208	2	0	0	4	9	9	3.00283	6.75636
4	Col-0	6909	2	22	0.781091	2	0	0	1	5	5	1.28026	6.4013
4	Col-0	6909	2	23	2.02845	0	1	5	10	10	10	4.92987	4.92987
4	Col-0	6909	2	24	0.234763		0	0	0	0	0	0	0
4	Col-0	6909	3	25
4	Col-0	6909	3	26
4	Col-0	6909	3	27	1.71706	2	0	0	5	8	8	2.91195	4.65912
4	Col-0	6909	3	28	0.579717	2	0	0	1	4	4	1.72498	6.89992
4	Col-0	6909	3	29	1.52488	1	0	1	2	5	5	1.31158	3.27894
4	Col-0	6909	3	30
4	Col-0	6909	3	31	0.923395	2	0	0	6	6	6	6.49776	6.49776
4	Col-0	6909	3	32	1.20473	2	0	0	2	5	6	1.66013	4.98039
4	Col-0	6909	3	33	1.41669	2	0	0	3	8	9	2.11761	6.35282
4	Col-0	6909	3	34	0.596402	2	0	0	1	4	5	1.67672	8.38361
4	Col-0	6909	3	35	1.32326	1	0	2	6	9	10	4.53426	7.55711
4	Col-0	6909	3	36	1.27131	2	0	0	2	6	7	1.57318	5.50614
4	N22598	6944	1	1	1.61862	2	0	0	4	7	8	2.47125	4.94249
4	N22598	6944	1	2	1.36903	2	0	0	2	9	9	1.46089	6.57402
4	N22598	6944	1	3	1.24894	0	1	1	2	4	4	1.60136	3.20272
4	N22598	6944	1	4	1.69487	2	0	0	2	6	7	1.18003	4.13012
4	N22598	6944	1	5	1.13905	2	0	0	1	3	6	0.877928	5.26757
4	N22598	6944	1	6	1.5325	3	0	0	0	6	8	0	5.22024
4	N22598	6944	1	7	1.66075	2	0	0	1	7	8	0.602137	4.81709
4	N22598	6944	1	8	1.23291	2	0	0	1	6	7	0.811092	5.67764
4	N22598	6944	1	9	1.55657	1	0	2	4	4	4	2.56975	2.56975
4	N22598	6944	1	10	1.4471	0	1	1	2	6	6	1.38207	4.14621
4	N22598	6944	1	11	1.48683	2	0	0	2	7	10	1.34514	6.7257
4	N22598	6944	1	12	1.14691	2	0	0	1	4	6	0.871907	5.23144
4	N22598	6944	2	13	1.62769	2	0	0	4	9	10	2.45748	6.14369
4	N22598	6944	2	14	1.18869	2	0	0	1	4	9	0.841259	7.57133
4	N22598	6944	2	15	1.43513	2	0	0	1	4	6	0.696801	4.18081
4	N22598	6944	2	16	1.42401	2	0	0	3	6	8	2.10673	5.61795
4	N22598	6944	2	17	1.28872	3	0	0	0	4	8	0	6.20772
4	N22598	6944	2	18	1.6746	2	0	0	4	7	9	2.38862	5.3744
4	N22598	6944	2	19	1.42551	1	0	1	2	4	7	1.403	4.91052
4	N22598	6944	2	20	1.80168	4	0	0	0	0	2	0	1.11008
4	N22598	6944	2	21	1.5576	1	0	1	3	6	7	1.92605	4.49411
4	N22598	6944	2	22	1.46779	3	0	0	0	3	3	0	2.04388
4	N22598	6944	2	23	1.75977	3	0	0	0	1	4	0	2.27303
4	N22598	6944	2	24	0.932464	1	0	1	3	4	4	3.21728	4.28971
4	N22598	6944	3	25	1.78274	2	0	0	3	7	9	1.6828	5.04841
4	N22598	6944	3	26	1.2528	3	0	0	0	3	6	0	4.78929
4	N22598	6944	3	27	1.09055	2	0	0	1	4	8	0.916969	7.33575
4	N22598	6944	3	28	1.49778	2	0	0	1	6	7	0.667655	4.67359
4	N22598	6944	3	29	1.39382	2	0	0	1	7	10	0.717451	7.17451
4	N22598	6944	3	30	1.62097	0	1	1	2	4	5	1.23383	3.08457
4	N22598	6944	3	31	1.29398	3	0	0	0	2	2	0	1.54562
4	N22598	6944	3	32	1.44046	3	0	0	0	6	7	0	4.85955
4	N22598	6944	3	33	1.15067	2	0	0	3	3	5	2.60718	4.34531
4	N22598	6944	3	34	1.56341	2	0	0	1	6	8	0.639629	5.11703
4	N22598	6944	3	35	1.43646	1	0	1	1	7	7	0.696157	4.8731
4	N22598	6944	3	36	1.41947	3	0	0	0	4	7	0	4.93141
4	N22600	6966	1	1	1.04604	2	0	0	2	5	6	1.91198	5.73593
4	N22600	6966	1	2
4	N22600	6966	1	3	0.335938		0	0	0	0	0	0	0
4	N22600	6966	1	4	0.860321	2	0	0	1	1	4	1.16236	4.64943
4	N22600	6966	1	5	0.962222	2	0	0	2	3	4	2.07852	4.15704
4	N22600	6966	1	6	1.40532	2	0	0	1	7	8	0.711581	5.69265
4	N22600	6966	1	7	0.977702	2	0	0	2	4	6	2.04561	6.13684
4	N22600	6966	1	8	0.399137	4	0	0	0	0	1	0	2.50541
4	N22600	6966	1	9	0.803358	3	0	0	0	2	2	0	2.48955
4	N22600	6966	1	10	0.980307	3	0	0	0	5	5	0	5.10044
4	N22600	6966	1	11	0.686754	3	0	0	0	2	3	0	4.36838
4	N22600	6966	1	12	1.18501	3	0	0	0	5	6	0	5.06324
4	N22600	6966	2	13	0.924423	4	0	0	0	0	1	0	1.08176
4	N22600	6966	2	14	0.586607	3	0	0	0	2	3	0	5.11416
4	N22600	6966	2	15	0.705742	3	0	0	0	3	4	0	5.66779
4	N22600	6966	2	16	1.16958	2	0	0	2	5	7	1.71001	5.98504
4	N22600	6966	2	17	1.08764	2	0	0	2	7	7	1.83884	6.43593
4	N22600	6966	2	18	0.964276	3	0	0	0	5	6	0	6.22228
4	N22600	6966	2	19	0.71536	3	0	0	0	3	3	0	4.19369
4	N22600	6966	2	20	0.520876	3	0	0	0	2	3	0	5.75953
4	N22600	6966	2	21	0.690085	2	0	0	1	2	2	1.4491	2.89819
4	N22600	6966	2	22
4	N22600	6966	2	23	1.39335	2	0	0	1	6	7	0.717696	5.02387
4	N22600	6966	2	24
4	N22600	6966	3	25	0.836674	3	0	0	0	1	1	0	1.19521
4	N22600	6966	3	26	0.942684	1	0	1	1	3	4	1.0608	4.2432
4	N22600	6966	3	27	1.06956	2	0	0	1	5	5	0.934965	4.67482
4	N22600	6966	3	28	1.09641	2	0	0	1	6	6	0.912066	5.4724
4	N22600	6966	3	29	1.07447	2	0	0	1	6	6	0.930694	5.58416
4	N22600	6966	3	30	1.15671	2	0	0	2	2	2	1.72905	1.72905
4	N22600	6966	3	31	1.10585	2	0	0	1	4	5	0.904279	4.52139
4	N22600	6966	3	32	1.13451	3	0	0	0	4	7	0	6.17005
4	N22600	6966	3	33	0.920916	1	0	2	2	4	4	2.17175	4.3435
4	N22600	6966	3	34	0.950549	3	0	0	0	2	3	0	3.15607
4	N22600	6966	3	35	0.519123	3	0	0	0	2	2	0	3.85265
4	N22600	6966	3	36	0.96603	3	0	0	0	4	4	0	4.14066
4	N22601	6967	1	1	1.21507	2	0	0	3	5	8	2.46899	6.58398
4	N22601	6967	1	2	0.521478	1	0	3	5	6	9	9.58813	17.2586
4	N22601	6967	1	3	1.3824	2	0	0	2	5	5	1.44676	3.6169
4	N22601	6967	1	4	0.87991	1	0	1	1	4	4	1.13648	4.54592
4	N22601	6967	1	5	0.912023	1	0	1	1	3	4	1.09646	4.38585
4	N22601	6967	1	6	2.12128	1	0	1	9	14	14	4.24272	6.59978
4	N22601	6967	1	7	1.484	2	0	0	1	6	7	0.673854	4.71698
4	N22601	6967	1	8	1.79116	2	0	0	3	7	10	1.6749	5.58299
4	N22601	6967	1	9	1.59322	2	0	0	2	6	9	1.25532	5.64895
4	N22601	6967	1	10	1.39848	2	0	0	3	5	5	2.14518	3.5753
4	N22601	6967	1	11	1.51333	2	0	0	3	6	6	1.98238	3.96476
4	N22601	6967	1	12	1.68998	1	0	1	2	5	7	1.18345	4.14206
4	N22601	6967	2	13	1.01568	2	0	0	1	4	4	0.984564	3.93826
4	N22601	6967	2	14	1.97615	2	0	0	6	7	9	3.03621	4.55432
4	N22601	6967	2	15	0.937776	1	0	2	4	6	7	4.26541	7.46447
4	N22601	6967	2	16	1.48908	1	0	3	5	7	7	3.35777	4.70087
4	N22601	6967	2	17	1.05891	1	0	2	2	4	5	1.88873	4.72182
4	N22601	6967	2	18	1.66325	1	0	1	4	10	12	2.40493	7.21478
4	N22601	6967	2	19	0.808017	3	0	0	0	3	4	0	4.95039
4	N22601	6967	2	20	2.87547	2	0	0	7	10	10	2.43439	3.47769
4	N22601	6967	2	21	1.69627	2	0	0	2	8	9	1.17906	5.30576
4	N22601	6967	2	22	1.66253	2	0	0	1	8	11	0.601494	6.61643
4	N22601	6967	2	23	1.54592	2	0	0	2	7	7	1.29373	4.52804
4	N22601	6967	2	24	1.68289	1	0	1	6	7	8	3.56529	4.75372
4	N22601	6967	3	25	1.66894	1	0	1	3	6	8	1.79755	4.79346
4	N22601	6967	3	26	1.37787	2	0	0	3	6	7	2.17728	5.08032
4	N22601	6967	3	27	1.70691	1	0	1	5	7	7	2.92926	4.10097
4	N22601	6967	3	28	1.73121	2	0	0	3	11	11	1.73289	6.35392
4	N22601	6967	3	29	2.09801	1	0	2	6	11	11	2.85985	5.24306
4	N22601	6967	3	30	1.34139	2	0	0	4	6	6	2.98197	4.47296
4	N22601	6967	3	31	1.21652	1	0	1	4	6	9	3.28806	7.39813
4	N22601	6967	3	32	1.31086	1	0	2	5	7	8	3.81429	6.10287
4	N22601	6967	3	33	1.62443	2	0	0	3	8	10	1.84681	6.15602
4	N22601	6967	3	34	1.08897	2	0	0	4	9	9	3.67319	8.26468
4	N22601	6967	3	35	1.11831	3	0	0	0	4	4	0	3.57684
4	N22601	6967	3	36	1.74259	2	0	0	2	8	8	1.14772	4.59088
4	N22602	6908	1	1	0.617091	3	0	0	0	2	3	0	4.86152
4	N22602	6908	1	2	0.717892	3	0	0	0	1	4	0	5.57187
4	N22602	6908	1	3	1.03745	1	0	1	6	6	6	5.78343	5.78343
4	N22602	6908	1	4	0.805464	3	0	0	0	5	7	0	8.69064
4	N22602	6908	1	5	0.741237	2	0	0	3	7	7	4.04729	9.44367
4	N22602	6908	1	6	0.752734	1	0	1	3	5	7	3.98547	9.29943
4	N22602	6908	1	7
4	N22602	6908	1	8	0.778009	2	0	0	1	6	8	1.28533	10.2827
4	N22602	6908	1	9
4	N22602	6908	1	10	0.696549	2	0	0	3	6	6	4.30695	8.6139
4	N22602	6908	1	11	0.597553	2	0	0	1	4	4	1.67349	6.69397
4	N22602	6908	1	12	0.576262	3	0	0	0	1	1	0	1.73532
4	N22602	6908	2	13	1.06315	2	0	0	3	6	8	2.82181	7.52483
4	N22602	6908	2	14	1.05275	2	0	0	2	4	7	1.89978	6.64925
4	N22602	6908	2	15	1.00152	2	0	0	5	7	7	4.99239	6.98934
4	N22602	6908	2	16	0.627187	2	0	0	2	4	4	3.18884	6.37768
4	N22602	6908	2	17	0.182334	4	0	0	0	0	1	0	5.48444
4	N22602	6908	2	18	0.837276	3	0	0	0	2	3	0	3.58305
4	N22602	6908	2	19	0.506599	2	0	0	1	4	4	1.97395	7.89579
4	N22602	6908	2	20	0.952178	2	0	0	5	7	7	5.25112	7.35157
4	N22602	6908	2	21
4	N22602	6908	2	22	0.805111	2	0	0	1	5	6	1.24206	7.45239
4	N22602	6908	2	23	0.786175	2	0	0	3	4	8	3.81594	10.1759
4	N22602	6908	2	24	1.09351	2	0	0	2	6	7	1.82898	6.40142
4	N22602	6908	3	25	1.2271	1	0	1	3	6	6	2.4448	4.8896
4	N22602	6908	3	26	0.873923	2	0	0	2	4	5	2.28853	5.72133
4	N22602	6908	3	27	0.620349	3	0	0	0	3	4	0	6.44798
4	N22602	6908	3	28	1.2932	2	0	0	5	8	9	3.86638	6.95948
4	N22602	6908	3	29	0.641941	2	0	0	2	4	4	3.11555	6.2311
4	N22602	6908	3	30	1.02427	2	0	0	4	5	5	3.90522	4.88153
4	N22602	6908	3	31	0.995061	2	0	0	6	9	9	6.02978	9.04467
4	N22602	6908	3	32	1.07905	2	0	0	4	6	6	3.70695	5.56043
4	N22602	6908	3	33	1.24924	2	0	0	3	7	8	2.40147	6.40391
4	N22602	6908	3	34	0.897144	2	0	0	5	8	8	5.57324	8.91719
4	N22602	6908	3	35	0.905435	2	0	0	3	4	4	3.31332	4.41777
4	N22602	6908	3	36
4	N22603	6907	1	1
4	N22603	6907	1	2
4	N22603	6907	1	3	0.314045	2	0	0	2	4	4	6.36851	12.737
4	N22603	6907	1	4	0.279877	3	0	0	0	2	2	0	7.146
4	N22603	6907	1	5	1.06926	2	0	0	4	8	8	3.74091	7.48182
4	N22603	6907	1	6	1.17599	1	0	1	7	10	10	5.95241	8.50344
4	N22603	6907	1	7	1.00268	2	0	0	6	8	8	5.98398	7.97864
4	N22603	6907	1	8	0.949573	1	0	1	3	7	8	3.15931	8.42484
4	N22603	6907	1	9	1.13687	1	0	1	5	7	7	4.39805	6.15727
4	N22603	6907	1	10	0.822771	3	0	0	0	3	6	0	7.29243
4	N22603	6907	1	11	0.527942	2	0	0	1	2	2	1.89415	3.78829
4	N22603	6907	1	12	0.242804		0	0	0	0	0	0	0
4	N22603	6907	2	13	0.733746	2	0	0	3	4	4	4.08861	5.45148
4	N22603	6907	2	14	0.623503	2	0	0	2	3	3	3.20768	4.81152
4	N22603	6907	2	15	0.67974	2	0	0	3	3	3	4.41345	4.41345
4	N22603	6907	2	16	0.52982	2	0	0	2	3	3	3.77487	5.6623
4	N22603	6907	2	17	0.561933	3	0	0	0	4	4	0	7.11829
4	N22603	6907	2	18	0.832742	2	0	0	2	4	6	2.4017	7.20511
4	N22603	6907	2	19	0.798273	2	0	0	1	6	6	1.2527	7.51623
4	N22603	6907	2	20	1.84243	0	1	5	6	9	10	3.25656	5.42761
4	N22603	6907	2	21	0.684274	2	0	0	1	3	3	1.4614	4.38421
4	N22603	6907	2	22	0.599556	1	0	2	2	8	8	3.3358	13.3432
4	N22603	6907	2	23	0.683247	2	0	0	2	3	3	2.9272	4.3908
4	N22603	6907	2	24	0.42822	2	0	0	1	4	4	2.33525	9.34099
4	N22603	6907	3	25
4	N22603	6907	3	26	1.03261	1	0	1	3	7	7	2.90526	6.77893
4	N22603	6907	3	27	0.671273	2	0	0	2	3	3	2.97941	4.46912
4	N22603	6907	3	28	0.733798	2	0	0	1	2	2	1.36277	2.72555
4	N22603	6907	3	29	1.29864	0	1	1	5	6	6	3.85019	4.62023
4	N22603	6907	3	30	1.44723	0	1	2	5	8	9	3.45488	6.21878
4	N22603	6907	3	31	0.535506	2	0	0	1	2	2	1.86739	3.73479
4	N22603	6907	3	32	0.739909	2	0	0	2	3	4	2.70304	5.40607
4	N22603	6907	3	33	0.584428	2	0	0	2	3	3	3.42215	5.13322
4	N22603	6907	3	34	0.439166	2	0	0	1	1	1	2.27704	2.27704
4	N22603	6907	3	35	1.31775	2	0	0	6	6	7	4.55322	5.31209
4	N22603	6907	3	36	1.32023	2	0	0	4	6	6	3.02978	4.54467
4	N22604	6968	1	1	0.277221	4	0	0	0	0	1	0	3.60723
4	N22604	6968	1	2	0.286891	3	0	0	0	1	1	0	3.48564
4	N22604	6968	1	3	1.24288	2	0	0	2	2	6	1.60917	4.82751
4	N22604	6968	1	4	1.54986	2	0	0	2	7	8	1.29044	5.16177
4	N22604	6968	1	5	1.27602	2	0	0	2	3	4	1.56738	3.13475
4	N22604	6968	1	6	0.361462		0	0	0	0	0	0	0
4	N22604	6968	1	7	1.43561	2	0	0	3	7	8	2.08971	5.57256
4	N22604	6968	1	8
4	N22604	6968	1	9	2.01878	2	0	0	2	5	6	0.990697	2.97209
4	N22604	6968	1	10
4	N22604	6968	1	11	1.80844	2	0	0	3	8	8	1.65889	4.4237
4	N22604	6968	1	12	1.6203	2	0	0	2	8	11	1.23434	6.78888
4	N22604	6968	2	13
4	N22604	6968	2	14
4	N22604	6968	2	15	1.84987	3	0	0	0	8	10	0	5.40578
4	N22604	6968	2	16	1.65732	2	0	0	2	9	9	1.20677	5.43046
4	N22604	6968	2	17	1.45181	3	0	0	0	3	3	0	2.06638
4	N22604	6968	2	18	1.243	2	0	0	1	5	6	0.804505	4.82703
4	N22604	6968	2	19	1.08384	3	0	0	0	2	4	0	3.69059
4	N22604	6968	2	20	1.78813	2	0	0	2	7	8	1.11849	4.47396
4	N22604	6968	2	21	1.31642	2	0	0	2	5	5	1.51927	3.79818
4	N22604	6968	2	22	1.38258	3	0	0	0	4	5	0	3.61644
4	N22604	6968	2	23	1.89221	2	0	0	1	4	5	0.528484	2.64242
4	N22604	6968	2	24	0.225996	3	0	0	0	1	1	0	4.42486
4	N22604	6968	3	25	1.54459	2	0	0	1	2	5	0.647419	3.23709
4	N22604	6968	3	26
4	N22604	6968	3	27	0.877555		0	0	0	0	0	0	0
4	N22604	6968	3	28	1.67969	2	0	0	2	8	8	1.1907	4.76279
4	N22604	6968	3	29	1.82199	2	0	0	3	6	6	1.64655	3.2931
4	N22604	6968	3	30	2.02772	2	0	0	1	6	6	0.493164	2.95898
4	N22604	6968	3	31	1.65514	2	0	0	1	4	4	0.604179	2.41672
4	N22604	6968	3	32	2.25432	2	0	0	2	4	4	0.887185	1.77437
4	N22604	6968	3	33	0.284411		0	0	0	0	0	0	0
4	N22604	6968	3	34
4	N22604	6968	3	35	1.39267	3	0	0	0	2	2	0	1.43609
4	N22604	6968	3	36	1.59926	3	0	0	0	5	6	0	3.75175
4	N22605	6969	1	1	2.31927	4	0	0	0	0	1	0	0.431169
4	N22605	6969	1	2	1.8919	2	0	0	1	7	8	0.528568	4.22854
4	N22605	6969	1	3	2.0556	2	0	0	2	7	7	0.97295	3.40533
4	N22605	6969	1	4	2.03679	3	0	0	0	7	8	0	3.92775
4	N22605	6969	1	5	2.12321	2	0	0	2	8	8	0.941969	3.76788
4	N22605	6969	1	6	2.14516	2	0	0	2	9	10	0.932333	4.66166
4	N22605	6969	1	7	1.96645	2	0	0	1	8	9	0.50853	4.57677
4	N22605	6969	1	8	2.27591	2	0	0	3	7	8	1.31815	3.51507
4	N22605	6969	1	9	1.78898		0	0	0	0	0	0	0
4	N22605	6969	1	10	1.84697	2	0	0	1	8	8	0.541428	4.33143
4	N22605	6969	1	11	1.6601	2	0	0	3	6	6	1.80712	3.61424
4	N22605	6969	1	12	1.02317	3	0	0	0	4	5	0	4.88678
4	N22605	6969	2	13	2.19258	2	0	0	5	7	9	2.28042	4.10476
4	N22605	6969	2	14	1.77778	3	0	0	0	8	8	0	4.49999
4	N22605	6969	2	15	1.91979	2	0	0	5	9	9	2.60446	4.68802
4	N22605	6969	2	16	2.10483	2	0	0	3	9	9	1.4253	4.27589
4	N22605	6969	2	17	2.37448	2	0	0	4	9	10	1.68458	4.21144
4	N22605	6969	2	18	2.00105	2	0	0	2	7	8	0.999477	3.99791
4	N22605	6969	2	19	1.56757	3	0	0	0	5	7	0	4.46552
4	N22605	6969	2	20	1.9661	2	0	0	2	8	8	1.01724	4.06896
4	N22605	6969	2	21	2.04218	2	0	0	3	11	11	1.46902	5.38641
4	N22605	6969	2	22	1.57187	3	0	0	0	3	3	0	1.90855
4	N22605	6969	2	23	2.22541	2	0	0	2	8	10	0.898709	4.49355
4	N22605	6969	2	24	1.69284	2	0	0	1	5	5	0.590725	2.95363
4	N22605	6969	3	25	2.21096	2	0	0	5	9	9	2.26146	4.07063
4	N22605	6969	3	26	2.25795	2	0	0	3	9	13	1.32864	5.75743
4	N22605	6969	3	27	2.00849	2	0	0	3	8	8	1.49366	3.9831
4	N22605	6969	3	28	2.18496	2	0	0	4	10	10	1.8307	4.57674
4	N22605	6969	3	29	2.25046	2	0	0	3	9	10	1.33306	4.44353
4	N22605	6969	3	30	1.68816	2	0	0	3	8	8	1.77709	4.7389
4	N22605	6969	3	31	2.40364	2	0	0	5	12	12	2.08018	4.99243
4	N22605	6969	3	32	2.15798	2	0	0	3	4	5	1.39019	2.31698
4	N22605	6969	3	33	2.22534	2	0	0	3	8	8	1.34811	3.59495
4	N22605	6969	3	34	2.0022	0	1	1	1	7	10	0.499451	4.99451
4	N22605	6969	3	35	1.29375	2	0	0	1	5	6	0.772947	4.63768
4	N22605	6969	3	36	2.15665	2	0	0	3	9	10	1.39104	4.63681
4	N22606	6930	1	1	1.63107	2	0	0	5	11	12	3.06548	7.35715
4	N22606	6930	1	2	0.886924	3	0	0	0	2	2	0	2.25498
4	N22606	6930	1	3	2.02241	1	0	4	9	13	13	4.45013	6.42797
4	N22606	6930	1	4	1.93902	0	1	2	7	11	12	3.61007	6.18869
4	N22606	6930	1	5	1.3827	1	0	1	5	8	8	3.61611	5.78578
4	N22606	6930	1	6	1.54828	0	2	5	7	10	12	4.52115	7.75055
4	N22606	6930	1	7	1.88574	0	1	3	8	13	13	4.24236	6.89384
4	N22606	6930	1	8	1.66471	1	0	2	8	11	11	4.80565	6.60777
4	N22606	6930	1	9	1.65068	1	0	1	5	10	11	3.02906	6.66393
4	N22606	6930	1	10	1.68006	1	0	2	5	10	10	2.97608	5.95216
4	N22606	6930	1	11	1.36329	2	0	0	5	7	8	3.6676	5.86817
4	N22606	6930	1	12	1.79103	2	0	0	2	10	11	1.11668	6.14171
4	N22606	6930	2	13	1.44615	2	0	0	5	7	7	3.45746	4.84044
4	N22606	6930	2	14	1.86603	1	0	3	4	8	9	2.14359	4.82308
4	N22606	6930	2	15	1.86929	1	0	1	8	13	13	4.27971	6.95453
4	N22606	6930	2	16
4	N22606	6930	2	17	1.42388	2	0	0	3	8	9	2.10691	6.32074
4	N22606	6930	2	18	1.62558	1	0	1	7	8	9	4.30616	5.53649
4	N22606	6930	2	19	1.70165	1	0	2	7	10	10	4.11364	5.87664
4	N22606	6930	2	20	0.814231	1	0	1	2	5	5	2.45631	6.14076
4	N22606	6930	2	21	1.87104	1	0	4	8	13	14	4.2757	7.48247
4	N22606	6930	2	22	1.97204	1	0	1	3	11	12	1.52127	6.08508
4	N22606	6930	2	23	2.02484	0	1	1	7	10	11	3.45706	5.43253
4	N22606	6930	2	24	1.79496	0	1	3	7	8	8	3.8998	4.45691
4	N22606	6930	3	25	1.83439	1	0	3	8	10	10	4.36112	5.4514
4	N22606	6930	3	26	1.84456	1	0	3	8	13	15	4.33708	8.13202
4	N22606	6930	3	27	1.65266	2	0	0	6	11	11	3.63051	6.65594
4	N22606	6930	3	28	1.72427	1	0	2	8	9	10	4.63964	5.79955
4	N22606	6930	3	29	1.12254	1	0	1	2	6	6	1.78168	5.34503
4	N22606	6930	3	30	1.50366	0	1	2	6	8	8	3.99026	5.32034
4	N22606	6930	3	31	1.80223	0	1	3	8	9	11	4.43895	6.10356
4	N22606	6930	3	32	1.6754	1	0	2	5	9	9	2.98436	5.37184
4	N22606	6930	3	33	2.21091	0	2	3	11	14	14	4.97533	6.33224
4	N22606	6930	3	34	2.03208	0	1	4	9	16	16	4.42896	7.8737
4	N22606	6930	3	35	2.07672	0	1	4	7	11	11	3.3707	5.29682
4	N22606	6930	3	36	1.47245	2	0	0	6	10	10	4.07484	6.79139
4	N22607	6931	1	1
4	N22607	6931	1	2	1.38977	2	0	0	7	8	8	5.03682	5.75636
4	N22607	6931	1	3	0.193582		0	0	0	0	0	0	0
4	N22607	6931	1	4
4	N22607	6931	1	5	1.28551	1	0	1	4	7	8	3.1116	6.22321
4	N22607	6931	1	6
4	N22607	6931	1	7	0.773351	2	0	0	3	4	4	3.87922	5.1723
4	N22607	6931	1	8
4	N22607	6931	1	9	1.59527	0	1	3	7	8	10	4.38797	6.26853
4	N22607	6931	1	10	0.848223	0	1	2	6	6	7	7.07361	8.25255
4	N22607	6931	1	11	0.894488	2	0	0	4	5	7	4.47183	7.82571
4	N22607	6931	1	12	1.33879	0	1	3	6	11	11	4.48166	8.21637
4	N22607	6931	2	13	1.49858	1	0	4	8	9	9	5.33839	6.00569
4	N22607	6931	2	14	0.696549	2	0	0	3	5	5	4.30695	7.17825
4	N22607	6931	2	15	1.76212	0	1	4	9	9	9	5.10747	5.10747
4	N22607	6931	2	16	1.0799	1	0	2	4	6	6	3.70403	5.55605
4	N22607	6931	2	17	1.70987	1	0	5	9	11	13	5.26355	7.60291
4	N22607	6931	2	18	1.62285	1	0	3	6	8	9	3.6972	5.5458
4	N22607	6931	2	19	1.89075	0	1	3	9	13	13	4.76001	6.87557
4	N22607	6931	2	20	1.5068	2	0	0	5	9	9	3.3183	5.97294
4	N22607	6931	2	21	1.04646	1	0	1	4	6	6	3.8224	5.7336
4	N22607	6931	2	22
4	N22607	6931	2	23	1.47626	1	0	3	6	8	8	4.06432	5.4191
4	N22607	6931	2	24	0.861223	1	0	2	3	4	6	3.48342	6.96684
4	N22607	6931	3	25	1.99894	0	2	4	9	10	10	4.50238	5.00265
4	N22607	6931	3	26	0.712756	2	0	0	1	4	5	1.403	7.01502
4	N22607	6931	3	27	1.63162	1	0	6	8	12	12	4.90311	7.35467
4	N22607	6931	3	28	1.7086	0	1	2	8	12	13	4.68221	7.60859
4	N22607	6931	3	29	1.06563	2	0	0	4	9	10	3.75366	9.38415
4	N22607	6931	3	30	1.84128	1	0	4	6	8	9	3.2586	4.8879
4	N22607	6931	3	31	1.6864	0	2	3	7	8	9	4.15085	5.33681
4	N22607	6931	3	32	2.23921	0	1	4	6	8	10	2.67951	4.46585
4	N22607	6931	3	33	1.19027	1	0	1	3	8	9	2.52043	7.5613
4	N22607	6931	3	34	1.50226	0	2	5	7	8	8	4.65964	5.3253
4	N22607	6931	3	35	1.05631	1	0	1	3	6	6	2.84008	5.68016
4	N22607	6931	3	36	1.46259	1	0	3	5	6	7	3.4186	4.78605
5	Col-0	6909	1	1	1.2947	2	0	0	5		8	3.86189	6.17902
5	Col-0	6909	1	2	0.208035	2	0	0	0		0	4.80688	0
5	Col-0	6909	1	3	1.1272	2	0	0	4		6	3.54863	5.32294
5	Col-0	6909	1	4	1.55554	1	0	2	4		6	2.57145	3.85718
5	Col-0	6909	1	5	1.29162	2	0	0	3		6	2.32266	4.64532
5	Col-0	6909	1	6	1.16632	2	0	0	1		3	0.857395	2.57218
5	Col-0	6909	1	7	1.02064	1	0	1	2		4	1.95956	3.91912
5	Col-0	6909	1	8
5	Col-0	6909	1	9
5	Col-0	6909	1	10	1.26574	1	0	2	4		6	3.16019	4.74029
5	Col-0	6909	1	11
5	Col-0	6909	1	12
5	Col-0	6909	2	13
5	Col-0	6909	2	14	1.76007	2	0	0	7		10	3.97711	5.68159
5	Col-0	6909	2	15	1.65496	2	0	0	4		7	2.41697	4.2297
5	Col-0	6909	2	16	0.266575		0	0	0		1	0	3.75129
5	Col-0	6909	2	17	1.34109	2	0	0	3		5	2.23698	3.7283
5	Col-0	6909	2	18	1.06285	2	0	0	4		4	3.76348	3.76348
5	Col-0	6909	2	19	1.33831	1	0	2	3		8	2.24163	5.97767
5	Col-0	6909	2	20
5	Col-0	6909	2	21
5	Col-0	6909	2	22	0.950725	2	0	0	2		3	2.10366	3.15549
5	Col-0	6909	2	23	1.12326	1	0	1	3		7	2.67079	6.23183
5	Col-0	6909	2	24	1.3039	1	0	1	3		6	2.3008	4.60159
5	Col-0	6909	3	25
5	Col-0	6909	3	26	1.4811	1	0	1	4		9	2.7007	6.07659
5	Col-0	6909	3	27	1.0256	1	0	1	1		7	0.975042	6.82529
5	Col-0	6909	3	28	1.52651	1	0	1	5		9	3.27545	5.8958
5	Col-0	6909	3	29	1.42135	1	0	1	5		7	3.51778	4.92489
5	Col-0	6909	3	30	1.14691	2	0	0	1		5	0.871907	4.35954
5	Col-0	6909	3	31	1.21572	1	0	1	4		7	3.29022	5.75789
5	Col-0	6909	3	32	1.50111	2	0	0	6		9	3.99704	5.99556
5	Col-0	6909	3	33	1.37085	2	0	0	4		8	2.91789	5.83579
5	Col-0	6909	3	34	1.25087	2	0	0	2		6	1.59889	4.79668
5	Col-0	6909	3	35	0.683724	1	0	2	3		4	4.38774	5.85031
5	Col-0	6909	3	36	1.59865	2	0	0	4		10	2.50211	6.25527
5	N22612	6975	1	1	0.763255	2	0	0	1		4	1.31018	5.24071
5	N22612	6975	1	2	0.909969	2	0	0	1		1	1.09894	1.09894
5	N22612	6975	1	3	1.08649	2	0	0	3		5	2.76118	4.60196
5	N22612	6975	1	4	1.18544	2	0	0	5		7	4.21785	5.905
5	N22612	6975	1	5	0.880035	2	0	0	2		3	2.27264	3.40896
5	N22612	6975	1	6	0.884569	2	0	0	3		5	3.39148	5.65247
5	N22612	6975	1	7	1.05185	2	0	0	2		7	1.90142	6.65495
5	N22612	6975	1	8
5	N22612	6975	1	9	1.10227	2	0	0	3		5	2.72165	4.53608
5	N22612	6975	1	10	0.640063	2	0	0	1		2	1.56235	3.12469
5	N22612	6975	1	11
5	N22612	6975	1	12	0.322937		0	0	0		1	0	3.09658
5	N22612	6975	2	13	0.400164		0	0	0		1	0	2.49898
5	N22612	6975	2	14	1.06575	2	0	0	4		5	3.75322	4.69153
5	N22612	6975	2	15	1.44735	2	0	0	3		5	2.07275	3.45458
5	N22612	6975	2	16
5	N22612	6975	2	17	0.802382	2	0	0	1		3	1.24629	3.73887
5	N22612	6975	2	18	0.648353	2	0	0	1		4	1.54237	6.16948
5	N22612	6975	2	19	1.23877	2	0	0	5		7	4.03627	5.65078
5	N22612	6975	2	20	0.774202	2	0	0	1		2	1.29165	2.58331
5	N22612	6975	2	21	0.376517		0	0	0		2	0	5.31185
5	N22612	6975	2	22	1.23684	2	0	0	3		6	2.42554	4.85108
5	N22612	6975	2	23	0.37023		0	0	0		2	0	5.40205
5	N22612	6975	2	24	1.40344	1	0	1	4		5	2.85013	3.56267
5	N22612	6975	3	25	0.720496		0	0	0		2	0	2.77587
5	N22612	6975	3	26	1.1047	1	0	1	3		5	2.71566	4.52611
5	N22612	6975	3	27	0.291675		0	0	0		0	0	0
5	N22612	6975	3	28	0.610554		0	0	0		4	0	6.55143
5	N22612	6975	3	29	0.907188	2	0	0	4		5	4.40923	5.51154
5	N22612	6975	3	30	0.539615	2	0	0	1		2	1.85317	3.70635
5	N22612	6975	3	31	0.743966	2	0	0	2		3	2.68829	4.03244
5	N22612	6975	3	32
5	N22612	6975	3	33
5	N22612	6975	3	34	1.28123	2	0	0	2		6	1.561	4.68301
5	N22612	6975	3	35	1.38185	2	0	0	3		5	2.171	3.61834
5	N22612	6975	3	36	0.938451	2	0	0	1		6	1.06559	6.39351
5	N22613	6976	1	1	0.211117		0	0	0		0	0	0
5	N22613	6976	1	2	0.851553	2	0	0	3		4	3.52298	4.6973
5	N22613	6976	1	3	0.934767	2	0	0	1		5	1.06979	5.34893
5	N22613	6976	1	4	0.931561	2	0	0	3		3	3.2204	3.2204
5	N22613	6976	1	5	0.787327	2	0	0	1		5	1.27012	6.3506
5	N22613	6976	1	6	0.970388	2	0	0	2		5	2.06103	5.15258
5	N22613	6976	1	7	0.972618	1	0	1	2		6	2.05631	6.16892
5	N22613	6976	1	8	1.01871	2	0	0	2		9	1.96327	8.83472
5	N22613	6976	1	9	1.26908	2	0	0	2		4	1.57595	3.1519
5	N22613	6976	1	10	1.43991	2	0	0	3		9	2.08346	6.25037
5	N22613	6976	1	11	0.801832	2	0	0	1		5	1.24714	6.23572
5	N22613	6976	1	12	1.12356	2	0	0	3		6	2.67007	5.34014
5	N22613	6976	2	13	0.756241	1	0	1	2		4	2.64466	5.28932
5	N22613	6976	2	14	0.780188	1	0	1	1		5	1.28174	6.40871
5	N22613	6976	2	15	0.61098	2	0	0	1		3	1.63671	4.91014
5	N22613	6976	2	16	0.574208	0	1	2	3		4	5.22459	6.96612
5	N22613	6976	2	17	0.734047	1	0	1	2		6	2.72462	8.17386
5	N22613	6976	2	18	0.786777	2	0	0	2		3	2.54202	3.81302
5	N22613	6976	2	19	0.650958	2	0	0	2		3	3.07239	4.60859
5	N22613	6976	2	20	0.789433	2	0	0	2		4	2.53346	5.06693
5	N22613	6976	2	21	0.541493	1	0	1	2		3	3.69349	5.54024
5	N22613	6976	2	22	0.717716	1	0	1	2		6	2.78662	8.35985
5	N22613	6976	2	23	0.73743	2	0	0	1		3	1.35606	4.06818
5	N22613	6976	2	24
5	N22613	6976	3	25	0.738281	2	0	0	1		2	1.3545	2.709
5	N22613	6976	3	26	0.589512		0	0	0		3	0	5.08895
5	N22613	6976	3	27	0.669219	1	0	1	2		4	2.98856	5.97712
5	N22613	6976	3	28	0.83407	1	0	1	3		5	3.59682	5.9947
5	N22613	6976	3	29	0.638133	2	0	0	2		4	3.13414	6.26829
5	N22613	6976	3	30	0.70266	2	0	0	1		3	1.42316	4.26949
5	N22613	6976	3	31	0.688933		0	0	0		3	0	4.35456
5	N22613	6976	3	32	0.722924	2	0	0	3		5	4.14981	6.91636
5	N22613	6976	3	33	0.88046	2	0	0	2		4	2.27154	4.54308
5	N22613	6976	3	34	0.877254	2	0	0	2		6	2.27984	6.83952
5	N22613	6976	3	35	0.961246	2	0	0	3		6	3.12095	6.2419
5	N22613	6976	3	36
5	N22614	6911	1	1	1.45594	2	0	0	3		8	2.06052	5.49472
5	N22614	6911	1	2	1.78607	2	0	0	5		8	2.79944	4.47911
5	N22614	6911	1	3
5	N22614	6911	1	4	1.4347	2	0	0	3		7	2.09102	4.87905
5	N22614	6911	1	5	1.23902	2	0	0	2		6	1.61418	4.84255
5	N22614	6911	1	6	0.648177	2	0	0	3		4	4.62837	6.17115
5	N22614	6911	1	7	1.57859	2	0	0	5		6	3.16739	3.80087
5	N22614	6911	1	8	1.59371	2	0	0	5		9	3.13732	5.64718
5	N22614	6911	1	9	1.19989	2	0	0	2		6	1.66682	5.00046
5	N22614	6911	1	10	1.06986	1	0	1	5		6	4.67351	5.60821
5	N22614	6911	1	11	1.025	2	0	0	6		7	5.85369	6.8293
5	N22614	6911	1	12	1.35174	2	0	0	4		5	2.95915	3.69894
5	N22614	6911	2	13	1.39873	2	0	0	5		7	3.57467	5.00453
5	N22614	6911	2	14	1.13737	2	0	0	4		7	3.5169	6.15457
5	N22614	6911	2	15	1.27857	2	0	0	4		7	3.1285	5.47487
5	N22614	6911	2	16	1.42649	1	0	1	4		8	2.80409	5.60818
5	N22614	6911	2	17	1.2698	1	0	2	5		8	3.93762	6.30019
5	N22614	6911	2	18	1.41754	1	0	3	5		9	3.52723	6.34901
5	N22614	6911	2	19	1.61639	2	0	0	4		7	2.47466	4.33065
5	N22614	6911	2	20	1.41216	2	0	0	4		7	2.83254	4.95695
5	N22614	6911	2	21	1.75661	1	0	1	5		9	2.84639	5.12349
5	N22614	6911	2	22	1.32804	2	0	0	3		6	2.25896	4.51793
5	N22614	6911	2	23	1.41156	2	0	0	4		10	2.83375	7.08438
5	N22614	6911	2	24	1.18459	1	0	2	3		7	2.53253	5.90924
5	N22614	6911	3	25	1.50444	2	0	0	6		9	3.98819	5.98229
5	N22614	6911	3	26	1.08632	2	0	0	5		6	4.60271	5.52325
5	N22614	6911	3	27	1.19626	1	0	1	4		6	3.34376	5.01564
5	N22614	6911	3	28	0.827782		0	0	0		3	0	3.62414
5	N22614	6911	3	29	1.13917	2	0	0	2		4	1.75566	3.51133
5	N22614	6911	3	30	0.960468	2	0	0	3		6	3.12348	6.24695
5	N22614	6911	3	31	1.80549	1	0	1	5		9	2.76934	4.98481
5	N22614	6911	3	32	1.40006	2	0	0	2		4	1.42851	2.85702
5	N22614	6911	3	33	1.31231	1	0	1	3		8	2.28604	6.09611
5	N22614	6911	3	34	1.49512	1	0	2	4		9	2.67537	6.01957
5	N22614	6911	3	35	1.00764	2	0	0	2		4	1.98484	3.96968
5	N22614	6911	3	36	1.08722	1	0	1	3		6	2.75933	5.51867
5	N22615	6936	1	1	0.297236		0	0	0		1	0	3.36433
5	N22615	6936	1	2	1.20836	2	0	0	2		6	1.65514	4.96542
5	N22615	6936	1	3	0.796821	2	0	0	1		2	1.25499	2.50997
5	N22615	6936	1	4
5	N22615	6936	1	5	0.369203		0	0	0		1	0	2.70854
5	N22615	6936	1	6	0.285989		0	0	0		0	0	0
5	N22615	6936	1	7	0.194183		0	0	0		0	0	0
5	N22615	6936	1	8	0.300442		0	0	0		1	0	3.32843
5	N22615	6936	1	9	0.387038		0	0	0		1	0	2.58373
5	N22615	6936	1	10	0.993359	1	0	4	6		6	6.04011	6.04011
5	N22615	6936	1	11
5	N22615	6936	1	12	0.283934		0	0	0		1	0	3.52195
5	N22615	6936	2	13	1.33353	1	0	1	3		6	2.24967	4.49934
5	N22615	6936	2	14	0.365996		0	0	0		3	0	8.19681
5	N22615	6936	2	15	0.350215		0	0	0		0	0	0
5	N22615	6936	2	16	0.402945		0	0	0		3	0	7.44518
5	N22615	6936	2	17	0.364243		0	0	0		2	0	5.49084
5	N22615	6936	2	18	0.467897		0	0	0		1	0	2.13722
5	N22615	6936	2	19
5	N22615	6936	2	20	0.322636		0	0	0		2	0	6.19894
5	N22615	6936	2	21
5	N22615	6936	2	22	0.44092		0	0	0		3	0	6.80396
5	N22615	6936	2	23	0.594046		0	0	0		0	0	0
5	N22615	6936	2	24
5	N22615	6936	3	25	0.39841		0	0	0		0	0	0
5	N22615	6936	3	26	1.5082	0	1	3	5		7	3.31522	4.6413
5	N22615	6936	3	27	0.204227		0	0	0		0	0	0
5	N22615	6936	3	28	1.76062	1	0	5	7		8	3.97587	4.54385
5	N22615	6936	3	29	1.56601	1	0	1	5		9	3.19283	5.74709
5	N22615	6936	3	30	0.432578	2	0	0	1		1	2.31172	2.31172
5	N22615	6936	3	31	0.415645		0	0	0		1	0	2.4059
5	N22615	6936	3	32	0.386312		0	0	0		1	0	2.58858
5	N22615	6936	3	33	0.368476	2	0	0	1		2	2.71388	5.42776
5	N22615	6936	3	34	0.832617	1	0	1	4		7	4.80413	8.40723
5	N22615	6936	3	35	0.234462		0	0	0		1	0	4.26508
5	N22615	6936	3	36	0.145137		0	0	0		0	0	0
5	N22616	6915	1	1	1.04706	2	0	0	2		4	1.9101	3.8202
5	N22616	6915	1	2	1.0663	2	0	0	4		7	3.75128	6.56474
5	N22616	6915	1	3	1.48726	1	0	2	5		11	3.36189	7.39616
5	N22616	6915	1	4	1.38736	1	0	1	4		9	2.88317	6.48714
5	N22616	6915	1	5	1.23188	1	0	1	5		6	4.05884	4.87061
5	N22616	6915	1	6	1.34067	2	0	0	4		8	2.98359	5.96717
5	N22616	6915	1	7	1.47093	2	0	0	5		6	3.39922	4.07906
5	N22616	6915	1	8	1.42764	2	0	0	5		7	3.50229	4.9032
5	N22616	6915	1	9	1.46792	1	0	1	6		10	4.08742	6.81237
5	N22616	6915	1	10	1.8492	0	1	3	10		13	5.40775	7.03007
5	N22616	6915	1	11	1.01756	2	0	0	1		6	0.982747	5.89648
5	N22616	6915	1	12	1.1038	2	0	0	2		7	1.81192	6.34173
5	N22616	6915	2	13	1.54587	1	0	2	4		6	2.58754	3.8813
5	N22616	6915	2	14	1.105	2	0	0	2		5	1.80995	4.52487
5	N22616	6915	2	15	1.48956	1	0	1	4		7	2.68535	4.69937
5	N22616	6915	2	16	1.47015	0	1	1	6		7	4.08122	4.76142
5	N22616	6915	2	17	1.52047	2	0	0	6		12	3.94614	7.89229
5	N22616	6915	2	18	1.64003	2	0	0	5		7	3.04872	4.26821
5	N22616	6915	2	19	1.47994	1	0	2	5		9	3.37851	6.08132
5	N22616	6915	2	20	1.31509	2	0	0	3		6	2.28121	4.56241
5	N22616	6915	2	21	1.4211	2	0	0	4		9	2.81472	6.33311
5	N22616	6915	2	22	1.36239	1	0	1	5		7	3.67003	5.13804
5	N22616	6915	2	23	1.26569	2	0	0	2		5	1.58016	3.9504
5	N22616	6915	2	24
5	N22616	6915	3	25	1.34237	2	0	0	2		3	1.4899	2.23485
5	N22616	6915	3	26	1.47215	2	0	0	4		6	2.71711	4.07567
5	N22616	6915	3	27	1.19481	1	0	2	6		9	5.02174	7.5326
5	N22616	6915	3	28	1.33022	2	0	0	4		7	3.00702	5.26228
5	N22616	6915	3	29	1.27579	1	0	1	4		7	3.13531	5.4868
5	N22616	6915	3	30	1.26574	2	0	0	6		8	4.74029	6.32039
5	N22616	6915	3	31	1.51388	1	0	1	6		10	3.96332	6.60553
5	N22616	6915	3	32	1.67383	1	0	1	6		10	3.5846	5.97434
5	N22616	6915	3	33	1.45304	2	0	0	4		10	2.75285	6.88213
5	N22616	6915	3	34	1.24483	2	0	0	2		5	1.60665	4.01662
5	N22616	6915	3	35	1.36517	2	0	0	3		9	2.19753	6.5926
5	N22616	6915	3	36	1.53034	2	0	0	2		10	1.3069	6.5345
5	N22617	6922	1	1	1.43573	2	0	0	3		9	2.08953	6.26858
5	N22617	6922	1	2	1.3065	2	0	0	5		8	3.82702	6.12323
5	N22617	6922	1	3
5	N22617	6922	1	4	0.978003		0	0	0		7	0	7.15744
5	N22617	6922	1	5	1.15713	2	0	0	1		8	0.864206	6.91365
5	N22617	6922	1	6	1.43072	2	0	0	5		13	3.49474	9.08633
5	N22617	6922	1	7	1.29706	2	0	0	4		6	3.0839	4.62585
5	N22617	6922	1	8	0.377119		0	0	0		2	0	5.30337
5	N22617	6922	1	9	1.39908	2	0	0	2		10	1.42951	7.14753
5	N22617	6922	1	10	1.28811	2	0	0	5		9	3.88164	6.98695
5	N22617	6922	1	11	1.23151	2	0	0	3		7	2.43604	5.6841
5	N22617	6922	1	12	0.752609	0	1	1	1		5	1.32871	6.64356
5	N22617	6922	2	13	1.23979	2	0	0	4		8	3.22634	6.45268
5	N22617	6922	2	14	1.24518	1	0	3	4		9	3.21239	7.22787
5	N22617	6922	2	15	0.379599	2	0	0	2		3	5.26872	7.90308
5	N22617	6922	2	16	1.05045	2	0	0	4		7	3.8079	6.66383
5	N22617	6922	2	17	1.21144	2	0	0	2		8	1.65093	6.60372
5	N22617	6922	2	18	1.24035	2	0	0	1		8	0.806227	6.44982
5	N22617	6922	2	19	1.57646	1	0	1	3		10	1.903	6.34333
5	N22617	6922	2	20	0.591566	2	0	0	2		5	3.38086	8.45214
5	N22617	6922	2	21	0.449812		0	0	0		3	0	6.66945
5	N22617	6922	2	22	1.19806	2	0	0	4		10	3.33872	8.3468
5	N22617	6922	2	23	0.918487	2	0	0	2		7	2.17749	7.62123
5	N22617	6922	2	24
5	N22617	6922	3	25
5	N22617	6922	3	26	0.678588		0	0	0		2	0	2.9473
5	N22617	6922	3	27	0.83655	2	0	0	1		3	1.19539	3.58616
5	N22617	6922	3	28	0.879184	2	0	0	3		5	3.41226	5.68709
5	N22617	6922	3	29	0.932464	2	0	0	2		5	2.14485	5.36214
5	N22617	6922	3	30	1.01991	2	0	0	3		5	2.94143	4.90239
5	N22617	6922	3	31
5	N22617	6922	3	32
5	N22617	6922	3	33	1.15683	1	0	1	4		10	3.45772	8.64431
5	N22617	6922	3	34	1.0129	1	0	1	7		7	6.91087	6.91087
5	N22617	6922	3	35	0.77553		0	0	0		2	0	2.57888
5	N22617	6922	3	36	0.90283	2	0	0	2		6	2.21526	6.64577
5	N22618	6932	1	1	1.05946	0	1	1	4		5	3.77549	4.71937
5	N22618	6932	1	2	0.906337	2	0	0	4		6	4.41337	6.62005
5	N22618	6932	1	3	0.82385	1	0	1	4		5	4.85525	6.06907
5	N22618	6932	1	4	0.652888	2	0	0	5		6	7.65828	9.18994
5	N22618	6932	1	5	1.04241	2	0	0	3		5	2.87796	4.7966
5	N22618	6932	1	6	0.547355	2	0	0	4		4	7.30787	7.30787
5	N22618	6932	1	7
5	N22618	6932	1	8	1.45364	1	0	3	5		8	3.43964	5.50342
5	N22618	6932	1	9
5	N22618	6932	1	10	0.154454		0	0	0		0	0	0
5	N22618	6932	1	11	0.237544		0	0	0		0	0	0
5	N22618	6932	1	12	0.647326	2	0	0	4		5	6.17927	7.72408
5	N22618	6932	2	13	0.639762	2	0	0	4		4	6.25233	6.25233
5	N22618	6932	2	14	0.743842	1	0	1	7		7	9.4106	9.4106
5	N22618	6932	2	15	0.31199	2	0	0	1		2	3.20523	6.41046
5	N22618	6932	2	16	0.149796		0	0	0		0	0	0
5	N22618	6932	2	17	0.61043	1	0	1	2		4	3.27638	6.55276
5	N22618	6932	2	18	0.920615		0	0	0		3	0	3.25869
5	N22618	6932	2	19	0.576262	2	0	0	1		3	1.73532	5.20597
5	N22618	6932	2	20	0.700782	2	0	0	4		5	5.70791	7.13489
5	N22618	6932	2	21	0.177375	2	0	0	1		2	5.63777	11.2755
5	N22618	6932	2	22	0.20761	2	0	0	1		2	4.81672	9.63345
5	N22618	6932	2	23	0.435483	2	0	0	1		2	2.2963	4.5926
5	N22618	6932	2	24	0.239297	2	0	0	2		2	8.35781	8.35781
5	N22618	6932	3	25	0.558125	1	0	1	2		2	3.58343	3.58343
5	N22618	6932	3	26
5	N22618	6932	3	27	0.141329		0	0	0		0	0	0
5	N22618	6932	3	28
5	N22618	6932	3	29
5	N22618	6932	3	30	0.164249		0	0	0		0	0	0
5	N22618	6932	3	31	0.799778	2	0	0	3		3	3.75104	3.75104
5	N22618	6932	3	32	0.872471	1	0	2	5		5	5.73085	5.73085
5	N22618	6932	3	33	1.13476	2	0	0	2		2	1.76249	1.76249
5	N22618	6932	3	34	0.862977	1	0	1	3		5	3.47634	5.7939
5	N22618	6932	3	35	0.681618	2	0	0	1		1	1.4671	1.4671
5	N22618	6932	3	36	0.501639	2	0	0	2		4	3.98693	7.97386
5	N22619	6942	1	1	1.61027	0	2	3	6		8	3.72607	4.9681
5	N22619	6942	1	2	0.543371	2	0	0	1		3	1.84036	5.52109
5	N22619	6942	1	3	0.620598	2	0	0	2		3	3.2227	4.83405
5	N22619	6942	1	4	1.91072	0	2	4	8		14	4.18691	7.3271
5	N22619	6942	1	5	0.855537	1	0	1	2		2	2.33771	2.33771
5	N22619	6942	1	6	1.16324	1	0	2	5		8	4.29833	6.87732
5	N22619	6942	1	7	1.17552	2	0	0	7		9	5.95483	7.65621
5	N22619	6942	1	8	1.67438	2	0	0	4		7	2.38895	4.18066
5	N22619	6942	1	9	1.6462	0	1	2	7		11	4.25223	6.68208
5	N22619	6942	1	10	0.736226	2	0	0	1		4	1.35828	5.43311
5	N22619	6942	1	11	0.874349	1	0	1	1		5	1.14371	5.71854
5	N22619	6942	1	12	1.1916	2	0	0	2		7	1.67842	5.87445
5	N22619	6942	2	13	1.03466	2	0	0	1		5	0.966496	4.83248
5	N22619	6942	2	14	0.69685	2	0	0	1		4	1.43503	5.74012
5	N22619	6942	2	15	0.667642	1	0	1	1		4	1.49781	5.99123
5	N22619	6942	2	16	0.836249	2	0	0	1		3	1.19582	3.58745
5	N22619	6942	2	17	0.977277	1	0	2	3		6	3.06975	6.13951
5	N22619	6942	2	18	0.986294	1	0	2	5		5	5.06948	5.06948
5	N22619	6942	2	19	1.12054	2	0	0	1		7	0.89243	6.24701
5	N22619	6942	2	20	1.75777	0	1	2	6		10	3.41342	5.68904
5	N22619	6942	2	21	1.63923	1	0	1	3		7	1.83012	4.27029
5	N22619	6942	2	22	1.56371	1	0	1	5		12	3.19753	7.67407
5	N22619	6942	2	23	1.79206	2	0	0	6		11	3.34811	6.13819
5	N22619	6942	2	24	1.96169	1	0	3	5		12	2.54882	6.11717
5	N22619	6942	3	25	0.598404	2	0	0	1		2	1.67111	3.34222
5	N22619	6942	3	26	0.31447		0	0	0		0	0	0
5	N22619	6942	3	27	0.575359	1	0	1	2		3	3.47609	5.21414
5	N22619	6942	3	28	0.636079		0	0	0		3	0	4.7164
5	N22619	6942	3	29	1.03654	0	1	1	4		7	3.85898	6.75321
5	N22619	6942	3	30	1.16214	0	2	2	3		6	2.58144	5.16288
5	N22619	6942	3	31	1.05946	1	0	1	2		5	1.88775	4.71937
5	N22619	6942	3	32	1.47142	1	0	3	4		9	2.71845	6.11652
5	N22619	6942	3	33	1.05505	0	2	2	5		5	4.73909	4.73909
5	N22619	6942	3	34	1.34618	1	0	1	4		6	2.97137	4.45706
5	N22619	6942	3	35	1.57102	1	0	1	6		9	3.81917	5.72875
5	N22619	6942	3	36	1.67921	1	0	1	5		9	2.97759	5.35966
6	Col-0	6909	1	1	1.34563	2	0	0	2	5	5	1.48629	3.71573
6	Col-0	6909	1	2	1.05879	2	0	0	2	3	5	1.88895	4.72238
6	Col-0	6909	1	3	0.529218	2	0	0	1	2	3	1.88958	5.66874
6	Col-0	6909	1	4	0.170661		0	0	0	0	0	0	0
6	Col-0	6909	1	5	0.997292	3	0	0	0	2	3	0	3.00815
6	Col-0	6909	1	6	0.680342	2	0	0	2	4	4	2.9397	5.8794
6	Col-0	6909	1	7	0.324991	3	0	0	0	1	1	0	3.07701
6	Col-0	6909	1	8
6	Col-0	6909	1	9	0.984716	2	0	0	1	3	4	1.01552	4.06208
6	Col-0	6909	1	10	1.40545	2	0	0	3	6	7	2.13456	4.98063
6	Col-0	6909	1	11	0.723402	2	0	0	2	3	3	2.76471	4.14707
6	Col-0	6909	1	12	1.16565	2	0	0	1	3	7	0.85789	6.00523
6	Col-0	6909	2	13	1.29573	2	0	0	2	4	4	1.54353	3.08706
6	Col-0	6909	2	14	1.81443	2	0	0	3	7	7	1.65341	3.85797
6	Col-0	6909	2	15	0.712756	2	0	0	2	3	3	2.80601	4.20901
6	Col-0	6909	2	16	0.255328	4	0	0	0	0	1	0	3.91653
6	Col-0	6909	2	17	0.207734	3	0	0	0	1	1	0	4.81385
6	Col-0	6909	2	18	0.829785	4	0	0	0	0	1	0	1.20513
6	Col-0	6909	2	19	1.31279	2	0	0	3	3	7	2.28521	5.33216
6	Col-0	6909	2	20	1.81455	1	0	2	7	9	10	3.8577	5.511
6	Col-0	6909	2	21	0.76035	3	0	0	0	2	2	0	2.63037
6	Col-0	6909	2	22	0.896543	2	0	0	5	5	5	5.57698	5.57698
6	Col-0	6909	2	23	1.23932	2	0	0	4	6	7	3.22758	5.64827
6	Col-0	6909	2	24	1.68011	2	0	0	4	6	7	2.38079	4.16639
6	Col-0	6909	3	25
6	Col-0	6909	3	26
6	Col-0	6909	3	27	0.231256		0	0	0	0	0	0	0
6	Col-0	6909	3	28	0.992758	2	0	0	2	4	4	2.01459	4.02918
6	Col-0	6909	3	29	0.824275	3	0	0	0	2	2	0	2.42637
6	Col-0	6909	3	30	1.4358	2	0	0	1	3	4	0.696473	2.78589
6	Col-0	6909	3	31	1.23919	2	0	0	1	3	3	0.806977	2.42093
6	Col-0	6909	3	32	1.54169	1	0	2	3	5	5	1.94592	3.24319
6	Col-0	6909	3	33	1.10869	2	0	0	2	4	5	1.80394	4.50984
6	Col-0	6909	3	34	0.849976	2	0	0	2	4	5	2.35301	5.88252
6	Col-0	6909	3	35	0.248615		0	0	0	0	0	0	0
6	Col-0	6909	3	36	1.42243	2	0	0	3	5	6	2.10907	4.21813
6	N22620	6906	1	1	0.70514	1	0	2	3	4	5	4.25447	7.09079
6	N22620	6906	1	2	0.740034	2	0	0	2	2	2	2.70258	2.70258
6	N22620	6906	1	3	0.566166	2	0	0	3	3	4	5.2988	7.06507
6	N22620	6906	1	4	1.28751	0	2	5	7	7	7	5.43683	5.43683
6	N22620	6906	1	5	0.272137	1	0	1	1	2	2	3.67462	7.34924
6	N22620	6906	1	6	0.884745	1	0	1	3	5	5	3.39081	5.65135
6	N22620	6906	1	7	0.242203	3	0	0	0	1	1	0	4.12877
6	N22620	6906	1	8	0.323238	2	0	0	1	3	3	3.0937	9.28109
6	N22620	6906	1	9	0.554795	2	0	0	1	2	2	1.80247	3.60494
6	N22620	6906	1	10	0.838303	1	0	1	3	5	5	3.57866	5.96443
6	N22620	6906	1	11	0.383957	2	0	0	1	2	2	2.60446	5.20892
6	N22620	6906	1	12	0.354624	3	0	0	0	3	3	0	8.45966
6	N22620	6906	2	13	0.466144	2	0	0	1	1	1	2.14526	2.14526
6	N22620	6906	2	14	0.390971	2	0	0	1	2	2	2.55773	5.11547
6	N22620	6906	2	15	0.16981	4	0	0	0	0	1	0	5.88893
6	N22620	6906	2	16	0.673027	2	0	0	3	3	3	4.45747	4.45747
6	N22620	6906	2	17	0.87743	1	0	2	6	6	6	6.83815	6.83815
6	N22620	6906	2	18	0.841209	1	0	2	5	5	6	5.94383	7.13259
6	N22620	6906	2	19	0.161769		0	0	0	0	0	0	0
6	N22620	6906	2	20	0.159715		0	0	0	0	0	0	0
6	N22620	6906	2	21
6	N22620	6906	2	22	0.550686	2	0	0	1	1	1	1.81592	1.81592
6	N22620	6906	2	23	0.802382	1	0	2	4	4	5	4.98516	6.23145
6	N22620	6906	2	24	1.06811	1	0	2	5	5	6	4.68118	5.61741
6	N22620	6906	3	25	1.06267	1	0	1	2	2	2	1.88205	1.88205
6	N22620	6906	3	26	0.449812	2	0	0	2	4	4	4.4463	8.8926
6	N22620	6906	3	27	0.220009	3	0	0	0	1	1	0	4.54527
6	N22620	6906	3	28	0.539013	2	0	0	2	3	4	3.71049	7.42097
6	N22620	6906	3	29
6	N22620	6906	3	30	0.601361	3	0	0	0	2	3	0	4.98868
6	N22620	6906	3	31	0.901378	1	0	2	5	6	6	5.54706	6.65647
6	N22620	6906	3	32	0.74076	3	0	0	0	1	1	0	1.34996
6	N22620	6906	3	33	0.751157	1	0	1	3	4	5	3.99384	6.6564
6	N22620	6906	3	34	1.20097	1	0	1	4	8	8	3.33064	6.66129
6	N22620	6906	3	35	0.795067	1	0	1	2	4	4	2.51551	5.03102
6	N22620	6906	3	36	0.887775	1	0	1	4	5	6	4.50565	6.75847
6	N22623	6980	1	1	0.329224	3	0	0	0	1	1	0	3.03745
6	N22623	6980	1	2
6	N22623	6980	1	3	0.61321	3	0	0	0	1	2	0	3.26153
6	N22623	6980	1	4	0.211117		0	0	0	0	0	0	0
6	N22623	6980	1	5
6	N22623	6980	1	6	0.690988	2	0	0	2	2	3	2.89441	4.34161
6	N22623	6980	1	7	0.699205	1	0	1	3	5	5	4.29059	7.15098
6	N22623	6980	1	8	0.225871	4	0	0	0	0	1	0	4.42731
6	N22623	6980	1	9
6	N22623	6980	1	10	0.719044	3	0	0	0	2	2	0	2.78147
6	N22623	6980	1	11	0.738281	3	0	0	0	1	3	0	4.06349
6	N22623	6980	1	12	0.449937	2	0	0	1	3	5	2.22253	11.1127
6	N22623	6980	2	13	0.352871		0	0	0	0	0	0	0
6	N22623	6980	2	14
6	N22623	6980	2	15	0.961246	1	0	2	4	6	6	4.16127	6.2419
6	N22623	6980	2	16	0.414493	2	0	0	1	2	3	2.41259	7.23776
6	N22623	6980	2	17	1.12998	2	0	0	6	6	7	5.30984	6.19481
6	N22623	6980	2	18	1.26018	2	0	0	4	8	8	3.17414	6.34828
6	N22623	6980	2	19	0.176347	4	0	0	0	0	1	0	5.67064
6	N22623	6980	2	20
6	N22623	6980	2	21	0.851605	3	0	0	0	5	5	0	5.87127
6	N22623	6980	2	22	1.2049	1	0	1	5	8	10	4.14972	8.29944
6	N22623	6980	2	23	1.2433	2	0	0	3	5	5	2.41293	4.02155
6	N22623	6980	2	24	0.419878	3	0	0	0	2	3	0	7.14493
6	N22623	6980	3	25	0.446907	3	0	0	0	3	3	0	6.71281
6	N22623	6980	3	26	0.622227	0	1	1	2	2	2	3.21426	3.21426
6	N22623	6980	3	27	0.697701	2	0	0	2	4	4	2.86656	5.73311
6	N22623	6980	3	28	0.988099	1	0	3	5	6	6	5.06022	6.07227
6	N22623	6980	3	29	0.143508		0	0	0	0	0	0	0
6	N22623	6980	3	30	1.32912	2	0	0	3	6	6	2.25713	4.51426
6	N22623	6980	3	31	1.33173	2	0	0	2	3	3	1.50181	2.25272
6	N22623	6980	3	32	0.86721	2	0	0	2	2	3	2.30625	3.45937
6	N22623	6980	3	33	1.49217	1	0	2	4	9	10	2.68067	6.70167
6	N22623	6980	3	34	1.24766	2	0	0	2	5	6	1.603	4.809
6	N22623	6980	3	35	1.17587	1	0	1	6	7	8	5.1026	6.80347
6	N22623	6980	3	36	1.15858	0	1	1	3	4	6	2.58937	5.17874
6	N22624	6983	1	1	0.197815		0	0	0	0	0	0	0
6	N22624	6983	1	2	1.08419	1	0	2	5	6	9	4.61174	8.30114
6	N22624	6983	1	3	0.602212	3	0	0	0	2	2	0	3.32109
6	N22624	6983	1	4	0.873747	1	0	1	4	6	6	4.57798	6.86698
6	N22624	6983	1	5
6	N22624	6983	1	6	1.42516	1	0	2	6	7	7	4.21006	4.91173
6	N22624	6983	1	7	0.571427	2	0	0	1	2	3	1.75	5.25001
6	N22624	6983	1	8	0.31695	3	0	0	0	2	2	0	6.31014
6	N22624	6983	1	9	0.98702	1	0	1	4	6	6	4.0526	6.0789
6	N22624	6983	1	10	0.270082	4	0	0	0	0	2	0	7.40516
6	N22624	6983	1	11
6	N22624	6983	1	12	1.24548	2	0	0	3	6	6	2.40871	4.81742
6	N22624	6983	2	13	0.830988	2	0	0	3	5	5	3.61016	6.01693
6	N22624	6983	2	14	0.358256	2	0	0	1	1	1	2.7913	2.7913
6	N22624	6983	2	15	0.34761	3	0	0	0	1	1	0	2.87679
6	N22624	6983	2	16	1.23376	2	0	0	5	6	6	4.05266	4.86319
6	N22624	6983	2	17	0.507325	3	0	0	0	2	2	0	3.94225
6	N22624	6983	2	18	0.216502	2	0	0	1	1	1	4.61889	4.61889
6	N22624	6983	2	19	0.44891	3	0	0	0	3	3	0	6.68285
6	N22624	6983	2	20	0.285563	3	0	0	0	1	2	0	7.00371
6	N22624	6983	2	21	0.393451	3	0	0	0	2	2	0	5.08323
6	N22624	6983	2	22	0.692741	2	0	0	3	4	5	4.33062	7.2177
6	N22624	6983	2	23	0.761252	2	0	0	2	4	5	2.62725	6.56813
6	N22624	6983	2	24	0.471581	3	0	0	0	2	3	0	6.36158
6	N22624	6983	3	25	0.864004	2	0	0	3	3	3	3.47221	3.47221
6	N22624	6983	3	26	1.43205	1	0	1	6	8	8	4.1898	5.5864
6	N22624	6983	3	27	1.02765	2	0	0	4	5	5	3.89237	4.86547
6	N22624	6983	3	28	0.229503	4	0	0	0	0	1	0	4.35724
6	N22624	6983	3	29	1.24398	2	0	0	4	7	7	3.21549	5.62711
6	N22624	6983	3	30	1.30004	2	0	0	5	7	8	3.84604	6.15367
6	N22624	6983	3	31	0.169935	4	0	0	0	0	1	0	5.8846
6	N22624	6983	3	32	0.61872	2	0	0	3	5	5	4.84872	8.0812
6	N22624	6983	3	33	0.920615	2	0	0	2	3	4	2.17246	4.34492
6	N22624	6983	3	34	0.262217	3	0	0	0	1	1	0	3.81364
6	N22624	6983	3	35	0.460032	2	0	0	2	3	3	4.34752	6.52129
6	N22624	6983	3	36	0.378997	2	0	0	2	2	2	5.27709	5.27709
6	N22628	6904	1	1
6	N22628	6904	1	2	0.372834		0	0	0	0	0	0	0
6	N22628	6904	1	3
6	N22628	6904	1	4	0.761201	4	0	0	0	0	1	0	1.31371
6	N22628	6904	1	5	0.890981	2	0	0	1	4	4	1.12236	4.48943
6	N22628	6904	1	6	0.603966	2	0	0	1	3	3	1.65572	4.96717
6	N22628	6904	1	7	1.60937	2	0	0	2	4	4	1.24272	2.48544
6	N22628	6904	1	8	1.27101	2	0	0	5	8	8	3.93389	6.29423
6	N22628	6904	1	9	1.85581	1	0	2	5	8	12	2.69424	6.46619
6	N22628	6904	1	10	1.57949	2	0	0	4	7	7	2.53246	4.43181
6	N22628	6904	1	11	1.36166	2	0	0	4	6	6	2.93759	4.40639
6	N22628	6904	1	12	0.937372	2	0	0	1	2	4	1.06681	4.26725
6	N22628	6904	2	13	0.617216		0	0	0	0	0	0	0
6	N22628	6904	2	14
6	N22628	6904	2	15	1.95293	1	0	1	7	10	10	3.58437	5.12052
6	N22628	6904	2	16	1.53831	1	0	1	5	8	8	3.25032	5.20052
6	N22628	6904	2	17	1.32762	1	0	1	2	8	10	1.50646	7.5323
6	N22628	6904	2	18	0.969962	2	0	0	1	5	5	1.03097	5.15484
6	N22628	6904	2	19	1.81002	1	0	1	6	7	7	3.31488	3.86736
6	N22628	6904	2	20	1.81711	1	0	1	4	6	8	2.2013	4.40261
6	N22628	6904	2	21	1.14824	2	0	0	3	6	6	2.6127	5.22539
6	N22628	6904	2	22	0.649557	3	0	0	0	3	4	0	6.15804
6	N22628	6904	2	23	1.59068	2	0	0	5	10	10	3.1433	6.2866
6	N22628	6904	2	24	0.754311	2	0	0	1	3	3	1.32571	3.97714
6	N22628	6904	3	25	1.06001	3	0	0	0	2	3	0	2.83015
6	N22628	6904	3	26	1.12925	1	0	1	4	6	7	3.54217	6.1988
6	N22628	6904	3	27	0.908641	2	0	0	1	5	5	1.10054	5.50272
6	N22628	6904	3	28	1.54151	1	0	1	5	6	10	3.24356	6.48713
6	N22628	6904	3	29	0.649505	3	0	0	0	2	3	0	4.6189
6	N22628	6904	3	30	1.05789	2	0	0	3	6	6	2.83584	5.67169
6	N22628	6904	3	31	0.196061		0	0	0	0	0	0	0
6	N22628	6904	3	32	1.30928	2	0	0	2	3	5	1.52755	3.81889
6	N22628	6904	3	33
6	N22628	6904	3	34	1.00994	2	0	0	2	8	8	1.98032	7.92126
6	N22628	6904	3	35	1.16136	1	0	1	4	4	6	3.44422	5.16633
6	N22628	6904	3	36	1.1532	1	0	1	3	5	6	2.60146	5.20292
6	N22630	6897	1	1	0.415945	3	0	0	0	1	1	0	2.40416
6	N22630	6897	1	2	0.409959	3	0	0	0	2	2	0	4.87854
6	N22630	6897	1	3	0.774202	2	0	0	3	4	5	3.87496	6.45826
6	N22630	6897	1	4	0.289796	3	0	0	0	2	2	0	6.90141
6	N22630	6897	1	5	0.762103	2	0	0	2	7	7	2.62432	9.18511
6	N22630	6897	1	6	0.810423	2	0	0	1	3	3	1.23392	3.70177
6	N22630	6897	1	7	0.963425	2	0	0	3	5	5	3.11389	5.18982
6	N22630	6897	1	8	0.970014	2	0	0	4	7	7	4.12365	7.21639
6	N22630	6897	1	9	0.812602	2	0	0	4	6	6	4.92246	7.38369
6	N22630	6897	1	10
6	N22630	6897	1	11	0.720372	1	0	2	2	5	5	2.77634	6.94086
6	N22630	6897	1	12	0.99862	2	0	0	3	7	7	3.00415	7.00967
6	N22630	6897	2	13
6	N22630	6897	2	14	0.940681	1	0	1	3	5	5	3.18918	5.3153
6	N22630	6897	2	15	0.716564	1	0	2	4	6	7	5.5822	9.76884
6	N22630	6897	2	16	0.902229	2	0	0	1	4	4	1.10837	4.43346
6	N22630	6897	2	17	0.763255	1	0	1	3	5	5	3.93053	6.55089
6	N22630	6897	2	18	0.961371	2	0	0	3	7	7	3.12054	7.28127
6	N22630	6897	2	19	0.532725	2	0	0	1	3	3	1.87714	5.63142
6	N22630	6897	2	20	0.914379	1	0	1	3	6	6	3.28092	6.56183
6	N22630	6897	2	21	0.442798	2	0	0	2	6	6	4.51673	13.5502
6	N22630	6897	2	22	0.630569	2	0	0	2	3	5	3.17174	7.92935
6	N22630	6897	2	23
6	N22630	6897	2	24	0.988524	1	0	1	5	7	9	5.05805	9.10448
6	N22630	6897	3	25	0.471881	3	0	0	0	4	4	0	8.47671
6	N22630	6897	3	26	0.529094	2	0	0	1	4	5	1.89002	9.45012
6	N22630	6897	3	27	0.322511	2	0	0	1	1	1	3.10067	3.10067
6	N22630	6897	3	28	0.527942	1	0	1	2	5	5	3.78829	9.47074
6	N22630	6897	3	29	0.805288	2	0	0	2	4	6	2.48358	7.45075
6	N22630	6897	3	30
6	N22630	6897	3	31
6	N22630	6897	3	32	0.792764	2	0	0	4	6	6	5.04564	7.56846
6	N22630	6897	3	33	1.24578	0	1	1	3	6	6	2.40813	4.81625
6	N22630	6897	3	34	0.441771	2	0	0	2	3	3	4.52723	6.79085
6	N22630	6897	3	35	0.763857	2	0	0	2	3	4	2.61829	5.23658
6	N22630	6897	3	36	0.860072	2	0	0	3	5	5	3.48808	5.81347
7	Col-0	6909	1	1	1.01332	2	0	0	1	5	5	0.986852	4.93426
7	Col-0	6909	1	2	0.196362		0	0	0	0	0	0	0
7	Col-0	6909	1	3
7	Col-0	6909	1	4	0.774803	2	0	0	1	3	4	1.29065	5.1626
7	Col-0	6909	1	5	0.814532	3	0	0	0	1	4	0	4.9108
7	Col-0	6909	1	6	0.67751	3	0	0	0	2	5	0	7.37996
7	Col-0	6909	1	7
7	Col-0	6909	1	8	1.06417	2	0	0	3	6	6	2.81909	5.63818
7	Col-0	6909	1	9
7	Col-0	6909	1	10	0.812903	2	0	0	1	3	3	1.23016	3.69048
7	Col-0	6909	1	11	0.855537	1	0	1	6	6	6	7.01314	7.01314
7	Col-0	6909	1	12	1.33904	2	0	0	2	5	5	1.49361	3.73402
7	Col-0	6909	2	13
7	Col-0	6909	2	14
7	Col-0	6909	2	15
7	Col-0	6909	2	16
7	Col-0	6909	2	17
7	Col-0	6909	2	18
7	Col-0	6909	2	19
7	Col-0	6909	2	20
7	Col-0	6909	2	21
7	Col-0	6909	2	22
7	Col-0	6909	2	23
7	Col-0	6909	2	24
7	Col-0	6909	3	25	1.39848	2	0	0	2	6	6	1.43012	4.29036
7	Col-0	6909	3	26	1.38288	2	0	0	5	5	5	3.61565	3.61565
7	Col-0	6909	3	27	1.06623	2	0	0	4	4	5	3.75154	4.68942
7	Col-0	6909	3	28	1.42601	2	0	0	3	4	5	2.10377	3.50629
7	Col-0	6909	3	29	1.19087	2	0	0	2	4	4	1.67944	3.35888
7	Col-0	6909	3	30
7	Col-0	6909	3	31	0.909844	1	0	1	4	6	6	4.39636	6.59454
7	Col-0	6909	3	32	1.06781	2	0	0	3	5	5	2.8095	4.6825
7	Col-0	6909	3	33	1.08516	2	0	0	3	4	6	2.76456	5.52911
7	Col-0	6909	3	34	0.803409	3	0	0	0	2	2	0	2.48939
7	Col-0	6909	3	35	0.860321	2	0	0	2	4	5	2.32471	5.81178
7	Col-0	6909	3	36	0.891282	2	0	0	2	5	6	2.24396	6.73188
7	N22631	8214	1	1	0.951327	2	0	0	1	2	2	1.05116	2.10233
7	N22631	8214	1	2	1.05861	3	0	0	0	2	2	0	1.88926
7	N22631	8214	1	3
7	N22631	8214	1	4	1.17963	2	0	0	3	8	8	2.54318	6.78181
7	N22631	8214	1	5	1.16166	1	0	1	5	9	9	4.30417	7.7475
7	N22631	8214	1	6	0.322688	3	0	0	0	2	2	0	6.19794
7	N22631	8214	1	7
7	N22631	8214	1	8	1.03056	1	0	1	4	6	6	3.8814	5.82209
7	N22631	8214	1	9	0.640063	2	0	0	1	3	3	1.56235	4.68704
7	N22631	8214	1	10	0.975098	2	0	0	4	5	5	4.10215	5.12769
7	N22631	8214	1	11	1.24621	2	0	0	3	7	7	2.4073	5.61704
7	N22631	8214	1	12	1.28406	1	0	3	6	7	8	4.67269	6.23025
7	N22631	8214	2	13	1.42456	2	0	0	6	8	8	4.21183	5.61578
7	N22631	8214	2	14	0.36001	4	0	0	0	0	2	0	5.5554
7	N22631	8214	2	15	0.44588	1	0	1	1	2	5	2.24276	11.2138
7	N22631	8214	2	16	0.562659	1	0	1	2	3	3	3.55455	5.33183
7	N22631	8214	2	17	0.870116	2	0	0	2	2	2	2.29854	2.29854
7	N22631	8214	2	18	0.383531		0	0	0	0	0	0	0
7	N22631	8214	2	19	0.486584	2	0	0	2	2	2	4.11029	4.11029
7	N22631	8214	2	20
7	N22631	8214	2	21	1.25861	2	0	0	1	3	4	0.794529	3.17812
7	N22631	8214	2	22	1.10523	1	0	1	2	4	6	1.80958	5.42873
7	N22631	8214	2	23	1.07918	2	0	0	1	4	5	0.926631	4.63316
7	N22631	8214	2	24	0.890431	3	0	0	0	5	5	0	5.61526
7	N22631	8214	3	25	0.17477	3	0	0	0	1	1	0	5.72181
7	N22631	8214	3	26	1.41409	2	0	0	5	8	9	3.53585	6.36453
7	N22631	8214	3	27	1.18792	2	0	0	5	7	7	4.20905	5.89267
7	N22631	8214	3	28	0.345556		0	0	0	0	0	0	0
7	N22631	8214	3	29	1.01525	2	0	0	5	7	7	4.92489	6.89484
7	N22631	8214	3	30	1.13451	1	0	1	3	6	6	2.64431	5.28862
7	N22631	8214	3	31	1.17031	1	0	2	7	8	8	5.98133	6.83581
7	N22631	8214	3	32	1.31073	2	0	0	3	5	5	2.28879	3.81465
7	N22631	8214	3	33	1.11099	2	0	0	6	7	7	5.40059	6.30069
7	N22631	8214	3	34	1.08504	2	0	0	4	7	8	3.6865	7.373
7	N22631	8214	3	35	0.372585	3	0	0	0	4	4	0	10.7358
7	N22631	8214	3	36	1.243	2	0	0	4	5	5	3.21802	4.02252
7	N22632	6958	1	1	0.752008	3	0	0	0	1	2	0	2.65955
7	N22632	6958	1	2
7	N22632	6958	1	3	0.706043	1	0	1	3	5	6	4.24903	8.49807
7	N22632	6958	1	4	0.615037	3	0	0	0	1	1	0	1.62592
7	N22632	6958	1	5	0.929984	2	0	0	3	4	5	3.22586	5.37644
7	N22632	6958	1	6	0.402218	3	0	0	0	2	3	0	7.45864
7	N22632	6958	1	7	0.138548		0	0	0	0	0	0	0
7	N22632	6958	1	8	0.727085	1	0	1	3	4	5	4.12607	6.87678
7	N22632	6958	1	9
7	N22632	6958	1	10	0.816836	1	0	1	4	4	7	4.89694	8.56965
7	N22632	6958	1	11	0.515066	2	0	0	2	4	4	3.883	7.766
7	N22632	6958	1	12	0.964753	2	0	0	2	5	7	2.07307	7.25574
7	N22632	6958	2	13
7	N22632	6958	2	14
7	N22632	6958	2	15
7	N22632	6958	2	16
7	N22632	6958	2	17
7	N22632	6958	2	18
7	N22632	6958	2	19
7	N22632	6958	2	20
7	N22632	6958	2	21
7	N22632	6958	2	22
7	N22632	6958	2	23
7	N22632	6958	2	24
7	N22632	6958	3	25	1.25365	2	0	0	5	7	7	3.98836	5.58371
7	N22632	6958	3	26	0.673629	3	0	0	0	1	4	0	5.93799
7	N22632	6958	3	27	1.12259	2	0	0	3	4	7	2.67239	6.23558
7	N22632	6958	3	28	1.71912	1	0	3	5	7	9	2.90847	5.23525
7	N22632	6958	3	29
7	N22632	6958	3	30	1.50407	1	0	1	4	6	7	2.65946	4.65405
7	N22632	6958	3	31	0.993785	2	0	0	4	6	7	4.02502	7.04378
7	N22632	6958	3	32	1.7378	1	0	2	6	6	7	3.45264	4.02807
7	N22632	6958	3	33	1.51496	2	0	0	4	6	7	2.64033	4.62058
7	N22632	6958	3	34	0.637583	3	0	0	0	1	3	0	4.70527
7	N22632	6958	3	35	1.10373	3	0	0	0	1	3	0	2.71806
7	N22632	6958	3	36	1.31865	2	0	0	4	5	5	3.0334	3.79175
7	N22634	6919	1	1	0.594347	2	0	0	1	3	3	1.68252	5.04756
7	N22634	6919	1	2	1.3559	1	0	1	4	7	9	2.95007	6.63766
7	N22634	6919	1	3	0.470678	3	0	0	0	2	3	0	6.37378
7	N22634	6919	1	4	0.596827	1	0	1	1	1	3	1.67553	5.02658
7	N22634	6919	1	5	1.02282	0	1	2	4	6	6	3.91077	5.86616
7	N22634	6919	1	6	1.37218	2	0	0	4	5	6	2.91507	4.3726
7	N22634	6919	1	7	1.40079	0	2	4	7	8	10	4.99719	7.13885
7	N22634	6919	1	8	1.33511	1	0	1	3	7	9	2.24701	6.74103
7	N22634	6919	1	9	1.02868	2	0	0	2	3	3	1.94424	2.91636
7	N22634	6919	1	10	1.28038	2	0	0	3	5	8	2.34306	6.24817
7	N22634	6919	1	11	0.555822	2	0	0	1	3	3	1.79914	5.39741
7	N22634	6919	1	12	1.50504	0	1	2	5	7	10	3.32216	6.64433
7	N22634	6919	2	13	1.07422	0	1	1	3	3	6	2.79273	5.58546
7	N22634	6919	2	14
7	N22634	6919	2	15	0.865457	0	1	1	1	6	7	1.15546	8.08821
7	N22634	6919	2	16	1.02234	3	0	0	0	3	4	0	3.9126
7	N22634	6919	2	17
7	N22634	6919	2	18	0.868839	4	0	0	0	0	2	0	2.30192
7	N22634	6919	2	19	0.652763		0	0	0	0	0	0	0
7	N22634	6919	2	20
7	N22634	6919	2	21
7	N22634	6919	2	22	0.861223	3	0	0	0	2	4	0	4.64456
7	N22634	6919	2	23	0.730416	2	0	0	1	3	3	1.36908	4.10725
7	N22634	6919	2	24	1.33686	0	1	1	3	6	8	2.24406	5.98417
7	N22634	6919	3	25	1.03206	1	0	2	4	5	7	3.87574	6.78254
7	N22634	6919	3	26	1.36632	0	1	1	5	8	9	3.65947	6.58705
7	N22634	6919	3	27	0.70043	3	0	0	0	3	4	0	5.71078
7	N22634	6919	3	28	0.818288	2	0	0	4	5	6	4.88825	7.33238
7	N22634	6919	3	29	1.39377	2	0	0	3	6	6	2.15243	4.30486
7	N22634	6919	3	30	0.785148	1	0	1	4	4	6	5.09458	7.64187
7	N22634	6919	3	31	1.37804	1	0	2	4	8	9	2.90267	6.531
7	N22634	6919	3	32	0.415344	2	0	0	1	1	2	2.40764	4.81529
7	N22634	6919	3	33	0.881488	2	0	0	4	4	6	4.53778	6.80667
7	N22634	6919	3	34	0.60161	4	0	0	0	0	3	0	4.98662
7	N22634	6919	3	35	0.841385	1	0	1	2	5	6	2.37703	7.1311
7	N22634	6919	3	36	1.3033	2	0	0	3	7	10	2.30186	7.67286
7	N22635	6937	1	1	1.2433	1	0	2	3	5	9	2.41293	7.23879
7	N22635	6937	1	2	1.87231	1	0	2	5	8	9	2.67049	4.80688
7	N22635	6937	1	3	1.4577	0	1	3	4	8	9	2.74405	6.17412
7	N22635	6937	1	4	0.839881	0	1	3	5	6	6	5.95322	7.14387
7	N22635	6937	1	5	1.42443	0	1	3	7	8	8	4.91424	5.61627
7	N22635	6937	1	6	1.44705	0	1	2	3	8	10	2.07318	6.9106
7	N22635	6937	1	7	1.3065	1	0	2	4	6	9	3.06161	6.88863
7	N22635	6937	1	8	1.28957	1	0	1	4	6	7	3.10181	5.42817
7	N22635	6937	1	9	1.27584	0	1	3	5	7	9	3.91898	7.05417
7	N22635	6937	1	10	1.15748	1	0	1	2	2	3	1.72789	2.59183
7	N22635	6937	1	11	1.26925	0	1	1	5	7	10	3.93933	7.87866
7	N22635	6937	1	12	1.05288	2	0	0	3	4	7	2.84934	6.64846
7	N22635	6937	2	13	1.37424	1	0	3	7	9	10	5.09374	7.27678
7	N22635	6937	2	14	1.4078	0	1	4	7	9	11	4.9723	7.81361
7	N22635	6937	2	15	1.32955	1	0	2	5	7	8	3.76068	6.01709
7	N22635	6937	2	16	0.913175	2	0	0	3	7	9	3.28524	9.85572
7	N22635	6937	2	17	1.32591	1	0	2	6	10	10	4.52518	7.54196
7	N22635	6937	2	18	1.06956	3	0	0	0	3	7	0	6.54475
7	N22635	6937	2	19	0.789931	2	0	0	2	3	5	2.53187	6.32967
7	N22635	6937	2	20	1.26768	2	0	0	6	8	9	4.73307	7.09961
7	N22635	6937	2	21	1.11425	1	0	3	5	6	9	4.48733	8.0772
7	N22635	6937	2	22	1.28533	1	0	2	4	5	10	3.11203	7.78007
7	N22635	6937	2	23	0.850277	2	0	0	1	4	5	1.17609	5.88044
7	N22635	6937	2	24	1.20267	1	0	1	2	6	7	1.66297	5.82038
7	N22635	6937	3	25	0.714759	3	0	0	0	1	4	0	5.59629
7	N22635	6937	3	26	1.24796	1	0	1	2	7	10	1.60261	8.01307
7	N22635	6937	3	27	1.60296	1	0	1	8	9	11	4.99077	6.86231
7	N22635	6937	3	28	0.521177	2	0	0	1	3	5	1.91873	9.59367
7	N22635	6937	3	29	1.36697	1	0	1	8	11	12	5.85236	8.77853
7	N22635	6937	3	30	1.06062	2	0	0	3	5	8	2.82854	7.54279
7	N22635	6937	3	31	1.11292	1	0	2	4	8	9	3.59415	8.08683
7	N22635	6937	3	32	1.1145	2	0	0	4	8	8	3.58906	7.17813
7	N22635	6937	3	33	1.49833	0	1	1	6	10	11	4.00446	7.34151
7	N22635	6937	3	34	1.16282	1	0	2	3	6	7	2.57994	6.01986
7	N22635	6937	3	35	1.08371	2	0	0	3	5	7	2.76826	6.45928
7	N22635	6937	3	36	0.801604	3	0	0	0	2	6	0	7.48499
7	N22636	6940	1	1	1.25104	1	0	2	6	7	8	4.796	6.39466
7	N22636	6940	1	2	0.81418	1	0	1	4	6	7	4.91292	8.59761
7	N22636	6940	1	3	1.27584	1	0	1	5	6	6	3.91898	4.70278
7	N22636	6940	1	4	1.17497	0	1	2	4	5	5	3.40435	4.25544
7	N22636	6940	1	5	1.12489	0	1	3	7	8	9	6.22281	8.00076
7	N22636	6940	1	6	1.17514	0	1	4	5	7	10	4.2548	8.5096
7	N22636	6940	1	7	1.06224	2	0	0	4	7	9	3.76561	8.47263
7	N22636	6940	1	8	0.904034	1	0	2	4	6	6	4.42461	6.63692
7	N22636	6940	1	9	0.731817	2	0	0	1	3	4	1.36646	5.46585
7	N22636	6940	1	10	1.37997	2	0	0	4	8	9	2.89861	6.52187
7	N22636	6940	1	11	1.52506	2	0	0	1	4	4	0.655713	2.62285
7	N22636	6940	1	12	1.1919	1	0	2	4	6	9	3.35599	7.55097
7	N22636	6940	2	13	1.32712	2	0	0	4	6	7	3.01405	5.27459
7	N22636	6940	2	14	1.22153	0	1	3	4	6	7	3.27457	5.7305
7	N22636	6940	2	15	1.38724	1	0	2	6	7	8	4.32515	5.76686
7	N22636	6940	2	16	1.24984	1	0	2	6	6	7	4.80062	5.60072
7	N22636	6940	2	17	1.26079	2	0	0	5	6	6	3.96578	4.75894
7	N22636	6940	2	18	0.849374	3	0	0	0	2	5	0	5.88669
7	N22636	6940	2	19	1.36564	0	1	3	6	8	8	4.39353	5.85805
7	N22636	6940	2	20
7	N22636	6940	2	21	1.17189	1	0	1	4	6	7	3.4133	5.97328
7	N22636	6940	2	22
7	N22636	6940	2	23	0.831465	2	0	0	4	5	7	4.81079	8.41888
7	N22636	6940	2	24	1.03133	1	0	1	3	4	4	2.90885	3.87847
7	N22636	6940	3	25	0.896066	3	0	0	0	1	2	0	2.23198
7	N22636	6940	3	26	0.806916	2	0	0	4	5	5	4.95715	6.19643
7	N22636	6940	3	27	0.709197	3	0	0	0	1	2	0	2.82009
7	N22636	6940	3	28	1.3184	0	1	3	7	7	7	5.30946	5.30946
7	N22636	6940	3	29	1.11352	0	1	4	5	7	9	4.49026	8.08246
7	N22636	6940	3	30	0.946264	2	0	0	1	3	4	1.05679	4.22715
7	N22636	6940	3	31	1.48575	2	0	0	4	6	6	2.69224	4.03835
7	N22636	6940	3	32	1.57518	1	0	1	6	8	10	3.80908	6.34847
7	N22636	6940	3	33	1.26955	1	0	1	3	5	5	2.36304	3.93839
7	N22636	6940	3	34	1.07041	2	0	0	4	5	5	3.73689	4.67111
7	N22636	6940	3	35	0.812551	3	0	0	0	3	3	0	3.69208
7	N22636	6940	3	36	0.851605	2	0	0	3	5	5	3.52276	5.87127
7	N22637	6982	1	1	0.71784	1	0	1	1	2	2	1.39307	2.78614
7	N22637	6982	1	2	0.658023	1	0	1	1	3	3	1.5197	4.55911
7	N22637	6982	1	3	0.865281	1	0	1	2	3	5	2.31139	5.77847
7	N22637	6982	1	4	0.865281	2	0	0	1	2	4	1.15569	4.62278
7	N22637	6982	1	5	0.776131	2	0	0	1	1	1	1.28844	1.28844
7	N22637	6982	1	6	1.02505	2	0	0	3	3	3	2.9267	2.9267
7	N22637	6982	1	7	0.969537	1	0	1	3	6	6	3.09426	6.18852
7	N22637	6982	1	8
7	N22637	6982	1	9	0.728963	2	0	0	3	3	3	4.11544	4.11544
7	N22637	6982	1	10	1.3053	2	0	0	2	5	5	1.53222	3.83054
7	N22637	6982	1	11	1.15114	0	1	2	2	4	6	1.7374	5.21221
7	N22637	6982	1	12	0.703086	2	0	0	3	3	4	4.2669	5.6892
7	N22637	6982	2	13	0.663232	2	0	0	3	3	3	4.5233	4.5233
7	N22637	6982	2	14	1.10911	2	0	0	4	5	5	3.60649	4.50811
7	N22637	6982	2	15	0.510531	1	0	1	2	3	4	3.91749	7.83498
7	N22637	6982	2	16	1.01974	1	0	1	4	6	6	3.92259	5.88388
7	N22637	6982	2	17	1.36837	1	0	1	4	6	6	2.92318	4.38477
7	N22637	6982	2	18	0.426892	2	0	0	1	2	3	2.34251	7.02754
7	N22637	6982	2	19	0.561207	2	0	0	1	1	2	1.78187	3.56375
7	N22637	6982	2	20	0.700305	2	0	0	2	5	5	2.8559	7.13975
7	N22637	6982	2	21	0.858744	1	0	1	3	5	6	3.49347	6.98695
7	N22637	6982	2	22	0.717716	2	0	0	2	5	5	2.78662	6.96654
7	N22637	6982	2	23	0.315622	2	0	0	2	2	2	6.33669	6.33669
7	N22637	6982	2	24	0.381176	3	0	0	0	2	3	0	7.87038
7	N22637	6982	3	25	1.09158	2	0	0	3	3	4	2.74832	3.66442
7	N22637	6982	3	26	0.752008	4	0	0	0	0	1	0	1.32977
7	N22637	6982	3	27	0.777709	2	0	0	1	3	4	1.28583	5.14331
7	N22637	6982	3	28	0.439416	3	0	0	0	1	3	0	6.82724
7	N22637	6982	3	29	0.269782		0	0	0	0	0	0	0
7	N22637	6982	3	30
7	N22637	6982	3	31	0.627612	1	0	1	2	4	4	3.18668	6.37336
7	N22637	6982	3	32	1.07828	2	0	0	3	3	5	2.78222	4.63704
7	N22637	6982	3	33	0.679439	4	0	0	0	0	2	0	2.9436
7	N22637	6982	3	34
7	N22637	6982	3	35	0.751582	2	0	0	1	1	1	1.33053	1.33053
7	N22637	6982	3	36
7	N22639	6910	1	1	0.853006	2	0	0	1	2	2	1.17232	2.34465
7	N22639	6910	1	2	0.655617	4	0	0	0	0	2	0	3.05056
7	N22639	6910	1	3	1.16094	1	0	1	5	6	6	4.30686	5.16823
7	N22639	6910	1	4
7	N22639	6910	1	5
7	N22639	6910	1	6	0.53478		0	0	0	0	0	0	0
7	N22639	6910	1	7
7	N22639	6910	1	8	1.12943	1	0	1	2	5	6	1.77081	5.31242
7	N22639	6910	1	9	1.28456	1	0	1	2	4	4	1.55696	3.11391
7	N22639	6910	1	10
7	N22639	6910	1	11	1.04779	1	0	1	1	4	6	0.954389	5.72633
7	N22639	6910	1	12
7	N22639	6910	2	13	0.21039		0	0	0	0	0	0	0
7	N22639	6910	2	14	0.941906	2	0	0	2	4	4	2.12335	4.24671
7	N22639	6910	2	15	1.25583	0	1	1	3	5	5	2.38887	3.98144
7	N22639	6910	2	16	0.855486	2	0	0	1	4	5	1.16893	5.84463
7	N22639	6910	2	17	0.964151	1	0	1	4	5	5	4.14873	5.18591
7	N22639	6910	2	18	1.0265	2	0	0	1	4	5	0.974184	4.87092
7	N22639	6910	2	19	0.962574	3	0	0	0	2	2	0	2.07776
7	N22639	6910	2	20	0.67145	3	0	0	0	3	5	0	7.44657
7	N22639	6910	2	21	0.993359	2	0	0	1	6	6	1.00669	6.04011
7	N22639	6910	2	22	0.807892	2	0	0	2	4	5	2.47558	6.18895
7	N22639	6910	2	23	1.0288	2	0	0	1	4	5	0.972003	4.86002
7	N22639	6910	2	24	0.961246	2	0	0	1	4	4	1.04032	4.16127
7	N22639	6910	3	25	1.34908	2	0	0	1	3	3	0.741244	2.22373
7	N22639	6910	3	26	0.371558	2	0	0	1	1	1	2.69137	2.69137
7	N22639	6910	3	27
7	N22639	6910	3	28	1.56529	0	2	2	5	7	8	3.19431	5.11089
7	N22639	6910	3	29	0.483803		0	0	0	0	0	0	0
7	N22639	6910	3	30	1.24894	2	0	0	5	5	8	4.0034	6.40545
7	N22639	6910	3	31	1.3685	2	0	0	2	3	3	1.46146	2.19219
7	N22639	6910	3	32	0.237243		0	0	0	0	0	0	0
7	N22639	6910	3	33
7	N22639	6910	3	34	0.63693	3	0	0	0	1	3	0	4.71009
7	N22639	6910	3	35	1.05493	2	0	0	1	3	8	0.94793	7.58344
7	N22639	6910	3	36	0.889228	1	0	2	3	5	5	3.37371	5.62285
7	N22641	6972	1	1	1.08068	1	0	1	4	6	7	3.70137	6.47739
7	N22641	6972	1	2	1.20781	2	0	0	1	3	4	0.827947	3.31179
7	N22641	6972	1	3	0.615815	0	1	1	2	5	5	3.24773	8.11932
7	N22641	6972	1	4	1.06635	2	0	0	2	4	4	1.87555	3.7511
7	N22641	6972	1	5	0.87465	1	0	1	2	6	6	2.28663	6.85989
7	N22641	6972	1	6	0.581772	2	0	0	3	5	5	5.15666	8.59443
7	N22641	6972	1	7	0.736828	2	0	0	1	1	3	1.35717	4.07151
7	N22641	6972	1	8	0.694795	1	0	2	3	4	4	4.31782	5.75709
7	N22641	6972	1	9	1.23012	1	0	1	1	6	8	0.812926	6.5034
7	N22641	6972	1	10	0.610253	0	1	1	1	1	3	1.63866	4.91599
7	N22641	6972	1	11	0.81363	2	0	0	2	2	4	2.45812	4.91624
7	N22641	6972	1	12	1.04942	2	0	0	2	4	4	1.90581	3.81163
7	N22641	6972	2	13	0.96603		0	0	0	0	0	0	0
7	N22641	6972	2	14	1.18464	1	0	1	1	3	3	0.84414	2.53242
7	N22641	6972	2	15	1.0643	2	0	0	2	4	4	1.87917	3.75834
7	N22641	6972	2	16	1.05523	1	0	1	5	5	5	4.7383	4.7383
7	N22641	6972	2	17	0.803109	2	0	0	1	2	3	1.24516	3.73548
7	N22641	6972	2	18	1.04301	1	0	1	4	6	6	3.83506	5.75259
7	N22641	6972	2	19	1.19202	2	0	0	4	6	6	3.35563	5.03345
7	N22641	6972	2	20	1.74023	2	0	0	4	7	7	2.29855	4.02245
7	N22641	6972	2	21	1.50286	2	0	0	2	5	5	1.33079	3.32698
7	N22641	6972	2	22	1.26883	2	0	0	2	7	8	1.57626	6.30504
7	N22641	6972	2	23	0.998267	1	0	1	3	7	7	3.00521	7.01215
7	N22641	6972	2	24	1.45399	1	0	1	4	9	9	2.75104	6.18985
7	N22641	6972	3	25	1.53177	1	0	1	3	6	7	1.95852	4.56987
7	N22641	6972	3	26	1.39528	2	0	0	3	6	7	2.15011	5.01692
7	N22641	6972	3	27	1.34751	0	2	2	4	6	6	2.96844	4.45267
7	N22641	6972	3	28	0.442373	4	0	0	0	0	2	0	4.52107
7	N22641	6972	3	29	1.30886	2	0	0	1	5	5	0.764025	3.82013
7	N22641	6972	3	30	0.84484	3	0	0	0	3	3	0	3.55097
7	N22641	6972	3	31	1.35615	2	0	0	3	7	7	2.21214	5.16167
7	N22641	6972	3	32	1.13288	2	0	0	3	6	7	2.64811	6.17893
7	N22641	6972	3	33	1.26224	1	0	1	3	7	8	2.37673	6.33795
7	N22641	6972	3	34	1.17364	1	0	1	5	7	7	4.26025	5.96436
7	N22641	6972	3	35	1.20968	1	0	1	4	6	6	3.30665	4.95997
7	N22641	6972	3	36	0.744018	3	0	0	0	2	3	0	4.03216
8	Col-0	6909	1	1	1.41003	3	0	0	0	1	1	0	0.709204
8	Col-0	6909	1	2	1.13349	2	0	0	1	3	3	0.882235	2.6467
8	Col-0	6909	1	3
8	Col-0	6909	1	4	2.00596	2	0	0	7	9	9	3.48961	4.48664
8	Col-0	6909	1	5	0.514038	3	0	0	0	1	2	0	3.89076
8	Col-0	6909	1	6	0.7355	2	0	0	2	2	3	2.71924	4.07886
8	Col-0	6909	1	7	1.48388	2	0	0	5	6	6	3.36955	4.04346
8	Col-0	6909	1	8	1.01931	1	0	1	3	6	6	2.94317	5.88634
8	Col-0	6909	1	9	1.51539	2	0	0	5	6	6	3.29949	3.95938
8	Col-0	6909	1	10	1.14764	2	0	0	4	4	7	3.48542	6.09949
8	Col-0	6909	1	11	1.01277	2	0	0	1	1	1	0.987389	0.987389
8	Col-0	6909	1	12	0.659051	2	0	0	2	2	2	3.03467	3.03467
8	Col-0	6909	2	13	0.84181	3	0	0	0	2	3	0	3.56375
8	Col-0	6909	2	14	1.27627	1	0	2	4	7	7	3.13414	5.48475
8	Col-0	6909	2	15	1.11685	2	0	0	3	4	4	2.68612	3.5815
8	Col-0	6909	2	16	1.48092	2	0	0	4	5	7	2.70103	4.72679
8	Col-0	6909	2	17	1.00092	2	0	0	1	3	4	0.999078	3.99631
8	Col-0	6909	2	18	0.514163	2	0	0	2	2	4	3.88982	7.77963
8	Col-0	6909	2	19	1.12284	2	0	0	1	2	2	0.8906	1.7812
8	Col-0	6909	2	20
8	Col-0	6909	2	21	0.366297	3	0	0	0	3	3	0	8.19008
8	Col-0	6909	2	22	1.25232	2	0	0	3	4	4	2.39556	3.19407
8	Col-0	6909	2	23	1.09175	2	0	0	3	5	7	2.74787	6.41171
8	Col-0	6909	2	24	1.21585	2	0	0	5	6	6	4.11236	4.93483
8	Col-0	6909	3	25	0.71977	3	0	0	0	1	1	0	1.38933
8	Col-0	6909	3	26	1.23163	2	0	0	3	4	4	2.4358	3.24773
8	Col-0	6909	3	27	0.991129	2	0	0	3	6	6	3.02685	6.0537
8	Col-0	6909	3	28	1.15362	1	0	2	5	5	6	4.33417	5.201
8	Col-0	6909	3	29	0.18995	4	0	0	0	0	1	0	5.26454
8	Col-0	6909	3	30	1.20007	2	0	0	3	4	6	2.49986	4.99973
8	Col-0	6909	3	31	0.445153	3	0	0	0	1	3	0	6.73926
8	Col-0	6909	3	32	1.23757	2	0	0	2	5	5	1.61608	4.04019
8	Col-0	6909	3	33	1.29611	1	0	1	2	6	7	1.54308	5.4008
8	Col-0	6909	3	34	1.57012	1	0	2	4	7	7	2.54758	4.45826
8	Col-0	6909	3	35	0.140302		0	0	0	0	0	0	0
8	Col-0	6909	3	36	0.228901		0	0	0	0	0	0	0
8	N22644	6978	1	1	0.291851	4	0	0	0	0	1	0	3.42641
8	N22644	6978	1	2	1.56068	2	0	0	3	3	3	1.92224	1.92224
8	N22644	6978	1	3	1.21627	1	0	2	3	5	6	2.46655	4.9331
8	N22644	6978	1	4
8	N22644	6978	1	5	0.632447	3	0	0	0	2	3	0	4.74348
8	N22644	6978	1	6	0.935795	2	0	0	1	5	5	1.06861	5.34305
8	N22644	6978	1	7	0.366598	4	0	0	0	0	1	0	2.72778
8	N22644	6978	1	8
8	N22644	6978	1	9	0.427743	3	0	0	0	1	1	0	2.33785
8	N22644	6978	1	10
8	N22644	6978	1	11	0.440318	3	0	0	0	2	3	0	6.81326
8	N22644	6978	1	12	0.176648		0	0	0	0	0	0	0
8	N22644	6978	2	13	1.16753	2	0	0	3	6	7	2.56953	5.99557
8	N22644	6978	2	14	0.218681		0	0	0	0	0	0	0
8	N22644	6978	2	15	0.286715		0	0	0	0	0	0	0
8	N22644	6978	2	16	0.393326	3	0	0	0	1	1	0	2.54242
8	N22644	6978	2	17	1.20806	2	0	0	3	5	5	2.48333	4.13888
8	N22644	6978	2	18	0.379724	4	0	0	0	0	1	0	2.63349
8	N22644	6978	2	19	0.417398	3	0	0	0	1	1	0	2.39579
8	N22644	6978	2	20	0.461786	2	0	0	1	1	1	2.16551	2.16551
8	N22644	6978	2	21	1.3821	2	0	0	2	6	7	1.44707	5.06476
8	N22644	6978	2	22	1.75493	1	0	2	2	5	8	1.13964	4.55858
8	N22644	6978	2	23	1.89233	1	0	1	7	8	8	3.69914	4.22759
8	N22644	6978	2	24	0.581948	3	0	0	0	1	2	0	3.43673
8	N22644	6978	3	25	1.10881	2	0	0	2	2	3	1.80373	2.7056
8	N22644	6978	3	26	0.154755		0	0	0	0	0	0	0
8	N22644	6978	3	27	0.200596	4	0	0	0	0	1	0	4.98514
8	N22644	6978	3	28	1.26489	2	0	0	3	5	5	2.37174	3.9529
8	N22644	6978	3	29	0.774202	2	0	0	3	4	4	3.87496	5.16661
8	N22644	6978	3	30	0.332431	3	0	0	0	1	3	0	9.02443
8	N22644	6978	3	31	1.30064	0	1	2	4	4	6	3.07541	4.61312
8	N22644	6978	3	32	0.908267	2	0	0	2	4	5	2.202	5.50499
8	N22644	6978	3	33	0.278124		0	0	0	0	0	0	0
8	N22644	6978	3	34	0.135041		0	0	0	0	0	0	0
8	N22644	6978	3	35	0.400164	3	0	0	0	1	2	0	4.99795
8	N22644	6978	3	36	1.58214	2	0	0	3	6	6	1.89616	3.79232
8	N22647	6970	1	1	0.396356		0	0	0	0	0	0	0
8	N22647	6970	1	2	0.54555	3	0	0	0	1	1	0	1.83301
8	N22647	6970	1	3	0.780313	0	1	1	2	2	2	2.56307	2.56307
8	N22647	6970	1	4	0.642792	2	0	0	1	2	3	1.55571	4.66714
8	N22647	6970	1	5	0.354624	0	1	1	2	2	2	5.63978	5.63978
8	N22647	6970	1	6	0.379423	2	0	0	1	2	2	2.63558	5.27116
8	N22647	6970	1	7	0.726608	2	0	0	1	2	2	1.37626	2.75252
8	N22647	6970	1	8
8	N22647	6970	1	9	0.882816	3	0	0	0	5	6	0	6.79643
8	N22647	6970	1	10	0.625309	3	0	0	0	1	1	0	1.59921
8	N22647	6970	1	11	0.553466	2	0	0	1	1	2	1.8068	3.61359
8	N22647	6970	1	12	0.772323	2	0	0	2	3	3	2.58959	3.88439
8	N22647	6970	2	13	0.414493	2	0	0	1	2	2	2.41259	4.82517
8	N22647	6970	2	14	0.531449	2	0	0	1	2	3	1.88165	5.64494
8	N22647	6970	2	15	0.498132	2	0	0	1	3	3	2.0075	6.0225
8	N22647	6970	2	16	0.582799	1	0	1	1	1	1	1.71586	1.71586
8	N22647	6970	2	17	0.447332	2	0	0	4	4	4	8.9419	8.9419
8	N22647	6970	2	18	0.797298	2	0	0	1	1	2	1.25424	2.50847
8	N22647	6970	2	19	0.575059	1	0	1	2	3	3	3.4779	5.21686
8	N22647	6970	2	20	0.638434	2	0	0	3	3	3	4.699	4.699
8	N22647	6970	2	21	0.702484	3	0	0	0	1	1	0	1.42352
8	N22647	6970	2	22	0.918612	2	0	0	2	4	4	2.1772	4.3544
8	N22647	6970	2	23	0.984291	2	0	0	2	6	8	2.03192	8.12768
8	N22647	6970	2	24	0.837276	1	0	1	2	2	2	2.3887	2.3887
8	N22647	6970	3	25	0.705566	1	0	1	1	1	2	1.4173	2.8346
8	N22647	6970	3	26	0.742815	2	0	0	2	3	3	2.69246	4.03869
8	N22647	6970	3	27	0.620774	2	0	0	2	3	3	3.22178	4.83268
8	N22647	6970	3	28	0.397684	3	0	0	0	1	2	0	5.02912
8	N22647	6970	3	29	0.614912	3	0	0	0	2	2	0	3.2525
8	N22647	6970	3	30	0.514038	3	0	0	0	1	2	0	3.89076
8	N22647	6970	3	31	0.244682		0	0	0	0	0	0	0
8	N22647	6970	3	32	0.333032		0	0	0	0	0	0	0
8	N22647	6970	3	33	0.681795	2	0	0	1	3	5	1.46672	7.33358
8	N22647	6970	3	34	0.902104	2	0	0	2	3	3	2.21704	3.32556
8	N22647	6970	3	35	0.595198	2	0	0	1	2	3	1.68011	5.04034
8	N22647	6970	3	36	0.113574		0	0	0	0	0	0	0
8	N22649	8213	1	1	1.11951	2	0	0	1	3	4	0.89325	3.573
8	N22649	8213	1	2	0.752859	4	0	0	0	0	1	0	1.32827
8	N22649	8213	1	3	0.8879	2	0	0	3	3	4	3.37876	4.50501
8	N22649	8213	1	4	0.966881	3	0	0	0	1	2	0	2.06851
8	N22649	8213	1	5	1.19263	3	0	0	0	2	3	0	2.51546
8	N22649	8213	1	6	0.869991	2	0	0	1	3	3	1.14944	3.44831
8	N22649	8213	1	7	0.928355	2	0	0	1	5	5	1.07717	5.38587
8	N22649	8213	1	8	1.23484	2	0	0	2	5	5	1.61965	4.04912
8	N22649	8213	1	9
8	N22649	8213	1	10	1.07803	3	0	0	0	3	4	0	3.71049
8	N22649	8213	1	11	1.36021	2	0	0	3	6	6	2.20555	4.41109
8	N22649	8213	1	12	0.833043	2	0	0	2	3	3	2.40084	3.60125
8	N22649	8213	2	13	1.14285	2	0	0	2	3	3	1.75	2.62501
8	N22649	8213	2	14	0.71536	3	0	0	0	2	4	0	5.59159
8	N22649	8213	2	15	0.786601	2	0	0	1	1	1	1.27129	1.27129
8	N22649	8213	2	16	0.725581	2	0	0	1	1	2	1.37821	2.75641
8	N22649	8213	2	17	0.845618	2	0	0	1	4	4	1.18257	4.73027
8	N22649	8213	2	18	1.28842	2	0	0	2	5	6	1.55229	4.65688
8	N22649	8213	2	19
[truncated: 2,897 more rows]
