# Supplementary material for: A Genome-Wide Association Study Identifies New Loci Involved in Wound-Induced Lateral Root Formation in Arabidopsis thaliana
Source: Front Plant Sci. 2019 Mar 15;10:311. doi: 10.3389/fpls.2019.00311 (PMC6428781; doi:10.3389/fpls.2019.00311)
Supplement: Supplementary file 5 [file Table_5.XLSX]

## Sheet: Significant SNP
SNP marker				Putative QTL	PR Length		LR emergence onset		LR number 4 dae		LR density 4 dae
Chrom.	position	MAF	MAC		-log(p-value)	GVE	-log(p-value)	GVE	-log(p-value)	GVE	-log(p-value)	GVE	Effect	Function	Codon	Amino acid	Gene	Allele 1: # count	Allele 2: # count
1	548999	0.258333	31				7.11994	0.218084	9.91049	0.297037			UTR_3_PRIME				AT1G02580	T : #89	G : #31
1	552796	0.283333	34						7.32527	0.224157			INTERGENIC					C : #86	T : #34
1	1019210	0.15	18						6.56717	0.20153			UTR_3_PRIME				AT1G03970	T : #102	C : #18
1	1140934	0.191667	23	1	6.74418	0.206864							NON_SYNONYMOUS_CODING	MISSENSE	Acc/Tcc	T122S	AT1G04260	T : #97	A : #23
1	1200288	0.141667	17						7.10378	0.217605			SYNONYMOUS_CODING	SILENT	atC/atT	I394	AT1G04430	C : #103	T : #17
1	1214221	0.15	18	2	6.70885	0.205802			7.66344	0.234066			NON_SYNONYMOUS_CODING	MISSENSE	aGg/aCg	R124T	AT1G04470	C : #102	G : #18
1	1214425	0.15	18	2	6.70885	0.205802			7.66344	0.234066			NON_SYNONYMOUS_CODING	MISSENSE	gGa/gAa	G56E	AT1G04470	C : #102	T : #18
1	6089805	0.2	24	9					8.13026	0.247559			NON_SYNONYMOUS_CODING	MISSENSE	aCc/aGc	T73S	AT1G17700	C : #96	G : #24
1	6103967	0.183333	22						7.19922	0.220434			SYNONYMOUS_CODING	SILENT	gaG/gaA	E318	AT1G17745	G : #98	A : #22
1	10109186	0.133333	16						6.96243	0.213398			INTERGENIC					T : #104	C : #16
1	10118816	0.141667	17	10					6.7211	0.20617			NON_SYNONYMOUS_CODING	MISSENSE	aAg/aCg	K249T	AT1G29010	A : #103	C : #17
1	10770126	0.175	21						6.95415	0.213151			INTRON				AT1G30455	G : #99	A : #21
1	10776615	0.15	18						6.55627	0.201201			INTERGENIC					G : #102	A : #18
1	10779874	0.15	18						6.55627	0.201201			INTRON				AT1G30470	C : #102	T : #18
1	11246061	0.433333	52		7.10029	0.217501							INTRON				AT1G31400	A : #52	T : #68
1	16731121	0.391667	47						7.71039	0.235433			INTERGENIC					C : #47	T : #73
1	19190579	0.183333	22						6.60842	0.202776			SYNONYMOUS_CODING	SILENT	caG/caA	Q252	AT1G51740	G : #98	A : #22
1	25248829	0.233333	28		7.764	0.236991							INTRON				AT1G67400	T : #92	C : #28
1	27151091	0.133333	16				6.50982	0.199795					INTERGENIC					T : #104	C : #16
1	27194317	0.133333	16	6			7.53391	0.230284					NON_SYNONYMOUS_CODING	MISSENSE	tCa/tTa	S325L	AT1G72250	C : #104	T : #16
1	27212846	0.133333	16				7.53391	0.230284					SYNONYMOUS_CODING	SILENT	gtG/gtA	V293	AT1G72280	C : #104	T : #16
1	27217346	0.141667	17				7.40978	0.226644					INTERGENIC					A : #103	T : #17
1	27220213	0.133333	16	7			7.53391	0.230284					NON_SYNONYMOUS_CODING	MISSENSE	Ctt/Ttt	L252F	AT1G72300	G : #104	A : #16
1	29897694	0.316667	38						7.55135	0.230794			INTERGENIC					C : #82	T : #38
2	5427927	0.133333	16						6.52761	0.200334			INTERGENIC					C : #104	A : #16
2	9596019	0.258333	31		6.59915	0.202496							INTERGENIC					C : #89	T : #31
2	9627454	0.216667	26		7.19286	0.220246							UTR_5_PRIME				AT2G22660	A : #94	T : #26
2	9628203	0.216667	26	3	7.19286	0.220246							NON_SYNONYMOUS_CODING	MISSENSE	aaT/aaG	N99K	AT2G22660	T : #94	G : #26
2	9630289	0.216667	26	3	7.19286	0.220246							NON_SYNONYMOUS_CODING	MISSENSE	Ctt/Gtt	L637V	AT2G22660	C : #94	G : #26
2	9630457	0.233333	28	3	7.94158	0.242131							NON_SYNONYMOUS_CODING	MISSENSE	Caa/Aaa	Q693K	AT2G22660	C : #92	A : #28
2	12211614	0.291667	35						6.8411	0.209772			INTRON				AT2G28520	C : #85	T : #35
2	12308710	0.258333	31				6.91012	0.211836					INTERGENIC					G : #89	C : #31
2	16200189	0.383333	46				6.62958	0.203414					INTERGENIC					G : #74	A : #46
2	17166948	0.291667	35						6.56385	0.20143			INTERGENIC					A : #35	T : #85
3	383524	0.15	18						7.01814	0.215059			SYNONYMOUS_CODING	SILENT	ctC/ctT	L933	AT3G02130	C : #102	T : #18
3	402025	0.158333	19						8.23177	0.250464			INTERGENIC					G : #101	C : #19
3	507871	0.15	18						6.6726	0.204711			INTRON				AT3G02460	G : #102	A : #18
3	4627288	0.191667	23				6.80252	0.208615					INTRON				AT3G13990	T : #97	G : #23
3	4628176	0.191667	23				6.80252	0.208615					SYNONYMOUS_CODING	SILENT	gaT/gaC	D240	AT3G13990	A : #97	G : #23
3	5310464	0.366667	44	11					6.68566	0.205104			NON_SYNONYMOUS_CODING	MISSENSE	Gcc/Acc	A119T	AT3G15670	C : #76	T : #44
3	5508999	0.183333	22		6.85643	0.210231							INTERGENIC					T : #98	C : #22
3	7262208	0.5	60		6.56001	0.201314			7.0209	0.215141			SYNONYMOUS_CODING	SILENT	gtG/gtT	V127	AT3G20770	C : #60	A : #60
3	7264240	0.316667	38		6.62702	0.203337							INTRON				AT3G20780	G : #82	C : #38
3	12845929	0.241667	29				6.63542	0.20359					INTERGENIC					T : #91	C : #29
3	18394564	0.283333	34		6.67012	0.204636			7.29254	0.223191			INTRON				AT3G49620	T : #34	A : #86
3	20278431	0.325	39		8.21831	0.250079							INTERGENIC					A : #81	G : #39
3	20571177	0.2	24						6.70565	0.205706			UTR_5_PRIME				AT3G55480	C : #24	G : #96
3	21566092	0.391667	47	12					6.98415	0.214046			NON_SYNONYMOUS_CODING	MISSENSE	Aat/Gat	N85D	AT3G58220	T : #73	C : #47
3	22325351	0.4	48		7.18741	0.220084			7.5384	0.230415			INTERGENIC					A : #72	G : #48
3	22325601	0.4	48		7.18741	0.220084			7.5384	0.230415			INTERGENIC					C : #72	T : #48
3	22859278	0.275	33		6.51672	0.200005							INTERGENIC					G : #87	C : #33
3	22888355	0.233333	28						6.63004	0.203428			INTRON				AT3G61830	G : #92	A : #28
3	22975454	0.216667	26				7.05649	0.2162	7.20646	0.220648			SYNONYMOUS_CODING	SILENT	gcT/gcA	A208	AT3G62040	A : #94	T : #26
3	23045454	0.158333	19						6.61598	0.203004			INTRON				AT3G62270	C : #101	T : #19
3	23048320	0.216667	26				7.42562	0.227109	7.456	0.228001			INTERGENIC					G : #94	C : #26
3	23136836	0.2	24		9.85029	0.295415			7.204	0.220575			SYNONYMOUS_CODING	SILENT	atA/atC	I110	AT3G62550	A : #96	C : #24
3	23137024	0.241667	29						7.45153	0.22787			SYNONYMOUS_CODING	SILENT	Cga/Aga	R147	AT3G62550	C : #91	A : #29
3	23137106	0.241667	29						7.45153	0.22787			UTR_3_PRIME				AT3G62550	A : #91	C : #29
3	23187659	0.266667	32		7.29166	0.223166							INTERGENIC					T : #88	A : #32
3	23273036	0.333333	40		7.52706	0.230083							INTERGENIC					C : #80	G : #40
4	450937	0.191667	23						6.55397	0.201131			INTERGENIC					A : #97	C : #23
4	472438	0.433333	52	4					7.87654	0.240252			NON_SYNONYMOUS_CODING	MISSENSE	Act/Tct	T271S	AT4G01090	T : #68	A : #52
4	472726	0.225	27	4	8.50722	0.258296			10.0824	0.30165			NON_SYNONYMOUS_CODING	MISSENSE	Ggt/Agt	G175S	AT4G01090	C : #93	T : #27
4	473027	0.416667	50	4					7.88976	0.240634			NON_SYNONYMOUS_CODING	MISSENSE	caT/caA	H74Q	AT4G01090	A : #70	T : #50
4	495168	0.183333	22						6.65737	0.204252			SYNONYMOUS_CODING	SILENT	gaT/gaC	D442	AT4G01160	A : #98	G : #22
4	1039281	0.316667	38						6.76539	0.207501			SYNONYMOUS_CODING	SILENT	acT/acA	T358	AT4G02350	T : #38	A : #82
4	1039761	0.316667	38						6.76539	0.207501			SYNONYMOUS_CODING	SILENT	gaT/gaC	D518	AT4G02350	T : #38	C : #82
4	1040573	0.316667	38						6.76539	0.207501			UTR_3_PRIME				AT4G02350	G : #38	A : #82
4	1040854	0.316667	38						6.76539	0.207501			INTERGENIC					C : #38	G : #82
4	1040920	0.316667	38						6.76539	0.207501			INTERGENIC					A : #38	T : #82
4	1041052	0.316667	38						6.76539	0.207501			INTERGENIC					A : #38	G : #82
4	1041116	0.316667	38						6.76539	0.207501			INTERGENIC					C : #38	T : #82
4	1042489	0.316667	38	13					6.76539	0.207501			NON_SYNONYMOUS_CODING	MISSENSE	tGt/tTt	C11F	AT4G02370	G : #38	T : #82
4	1042631	0.316667	38						6.76539	0.207501			SYNONYMOUS_CODING	SILENT	acA/acG	T58	AT4G02370	A : #38	G : #82
4	1059955	0.3	36				6.71264	0.205916					UTR_3_PRIME				AT4G02410	C : #36	T : #84
4	1060464	0.3	36				6.71264	0.205916					SYNONYMOUS_CODING	SILENT	gtG/gtT	V549	AT4G02410	C : #36	A : #84
4	1060797	0.266667	32						6.50668	0.199701			SYNONYMOUS_CODING	SILENT	gaC/gaT	D438	AT4G02410	G : #32	A : #88
4	1061502	0.291667	35				6.55315	0.201106					SYNONYMOUS_CODING	SILENT	taT/taC	Y203	AT4G02410	A : #35	G : #85
4	1114824	0.383333	46				6.74229	0.206807					INTERGENIC					C : #74	T : #46
4	3289808	0.416667	50						6.52524	0.200262			INTERGENIC					T : #50	G : #70
4	3295501	0.183333	22				6.92606	0.212312					INTERGENIC					G : #98	A : #22
4	3320771	0.183333	22				6.92606	0.212312					INTRON				AT4G06526	G : #98	A : #22
4	3415141	0.158333	19				6.6975	0.20546					INTERGENIC					T : #101	A : #19
4	3557375	0.2	24				6.87084	0.210662					INTERGENIC					G : #96	C : #24
4	3803020	0.175	21				6.64201	0.203789	6.63162	0.203476			INTERGENIC					T : #99	A : #21
4	3885916	0.183333	22				6.94192	0.212786					INTERGENIC					T : #98	A : #22
4	5816232	0.291667	35		6.82274	0.209222							SYNONYMOUS_CODING	SILENT	gaA/gaG	E128	AT4G09130	A : #85	G : #35
4	6182225	0.383333	46				7.00949	0.214801					INTRON				AT4G09820	T : #74	C : #46
4	6495413	0.241667	29				6.90888	0.211799					INTERGENIC					A : #91	T : #29
4	8870276	0.141667	17						7.30669	0.223609			INTRON				AT4G15530	A : #103	G : #17
4	8925544	0.158333	19						6.87779	0.21087			INTERGENIC					G : #101	C : #19
4	8926364	0.158333	19						6.87779	0.21087			INTERGENIC					A : #101	C : #19
4	9078310	0.4	48						6.6158	0.202999			INTERGENIC					C : #72	T : #48
4	10221299	0.2	24								7.04123	0.215746	SYNONYMOUS_CODING	SILENT	gtC/gtT	V489	AT4G18540	G : #96	A : #24
4	12016834	0.183333	22	5	7.11791	0.218024							NON_SYNONYMOUS_CODING	MISSENSE	aAt/aGt	N250S	AT4G22920	T : #98	C : #22
4	12022380	0.2	24	5	7.71568	0.235587			6.87992	0.210933			NON_SYNONYMOUS_CODING	MISSENSE	Aat/Cat	N309H	AT4G22940	T : #96	G : #24
4	12023631	0.216667	26		6.64147	0.203773							INTERGENIC					C : #94	A : #26
4	12196526	0.15	18	14					6.53496	0.200556			NON_SYNONYMOUS_CODING	MISSENSE	Gtc/Atc	V90I	AT4G23340	C : #102	T : #18
4	13986018	0.366667	44		7.03337	0.215512							INTRON				AT4G28190	T : #76	C : #44
4	14008832	0.3	36		7.2129	0.220839							UTR_5_PRIME				AT4G28270	T : #84	G : #36
4	14189259	0.266667	32		6.84107	0.209771							INTERGENIC					G : #88	A : #32
4	14190857	0.316667	38		7.08959	0.217183							INTERGENIC					C : #82	T : #38
4	15823027	0.15	18						6.86131	0.210377			INTERGENIC					G : #102	A : #18
4	16112282	0.25	30						6.91156	0.211879			SYNONYMOUS_CODING	SILENT	caC/caT	H99	AT4G33495	G : #90	A : #30
4	16128906	0.216667	26	15					7.14366	0.218788			NON_SYNONYMOUS_CODING	MISSENSE	caG/caC	Q276H	AT4G33530	C : #94	G : #26
4	16509302	0.175	21						7.13233	0.218452			INTERGENIC					G : #99	A : #21
5	2321350	0.258333	31						7.36309	0.22527			INTRON				AT5G07350	T : #89	G : #31
5	4441475	0.291667	35				6.52175	0.200157					UTR_3_PRIME				AT5G13750	T : #85	G : #35
5	5256488	0.183333	22	16					6.55622	0.201199			NON_SYNONYMOUS_CODING	MISSENSE	Cta/Gta	L79V	AT5G16090	G : #22	C : #98
5	5256775	0.183333	22						6.55622	0.201199			SYNONYMOUS_CODING	SILENT	gcG/gcC	A61	AT5G16090	C : #22	G : #98
5	5259722	0.191667	23						6.69999	0.205535			INTERGENIC					C : #23	T : #97
5	5290362	0.158333	19						6.79493	0.208388			INTERGENIC					G : #101	A : #19
5	5292164	0.35	42						7.07773	0.216831			INTRON				AT5G16210	T : #78	C : #42
5	5292732	0.35	42						7.07773	0.216831			INTRON				AT5G16210	T : #78	C : #42
5	5293542	0.35	42						7.07773	0.216831			INTRON				AT5G16210	A : #78	G : #42
5	5293721	0.35	42						7.07773	0.216831			SYNONYMOUS_CODING	SILENT	ctT/ctC	L559	AT5G16210	A : #78	G : #42
5	5295702	0.35	42						7.07773	0.216831			SYNONYMOUS_CODING	SILENT	taC/taT	Y201	AT5G16210	G : #78	A : #42
5	5297144	0.35	42						7.07773	0.216831			INTRON				AT5G16210	C : #78	G : #42
5	5297501	0.35	42						7.07773	0.216831			INTRON				AT5G16210	A : #78	T : #42
5	5297913	0.358333	43						6.51714	0.200017			UTR_5_PRIME					C : #77	G : #43
5	5299122	0.341667	41	17					6.63303	0.203518			NON_SYNONYMOUS_CODING	MISSENSE	Gct/Cct	A305P	AT5G16220	C : #79	G : #41
5	5299358	0.35	42						7.07773	0.216831			INTRON				AT5G16220	G : #78	C : #42
5	5299457	0.35	42						7.07773	0.216831			INTRON				AT5G16220	G : #78	A : #42
5	5299807	0.35	42	17					7.07773	0.216831			NON_SYNONYMOUS_CODING	MISSENSE	aTa/aCa	I258T	AT5G16220	A : #78	G : #42
5	5299967	0.35	42						7.07773	0.216831			SYNONYMOUS_CODING	SILENT	Aga/Cga	R205	AT5G16220	T : #78	G : #42
5	5318955	0.158333	19						6.79493	0.208388			SYNONYMOUS_CODING	SILENT	Aga/Cga	R261	AT5G16270	A : #101	C : #19
5	5346553	0.15	18						6.7984	0.208492			STOP_GAINED	NONSENSE	taC/taG	Y113*	AT5G16330	G : #102	C : #18
5	5361089	0.141667	17						6.7381	0.206681			UTR_3_PRIME				AT5G16390	G : #103	T : #17
5	5363569	0.15	18						6.72123	0.206174			INTERGENIC					A : #102	T : #18
5	5371501	0.416667	50		6.94718	0.212943			6.66897	0.204601			INTERGENIC					T : #70	C : #50
5	5435500	0.158333	19						6.52731	0.200325			INTERGENIC					T : #101	C : #19
5	5463225	0.158333	19						6.52731	0.200325			UTR_3_PRIME				AT5G16650	A : #101	C : #19
5	5463439	0.158333	19						6.52731	0.200325			UTR_3_PRIME				AT5G16650	C : #101	G : #19
5	5464593	0.158333	19						6.52731	0.200325			INTRON				AT5G16650	G : #101	A : #19
5	5464648	0.158333	19						6.52731	0.200325			INTRON				AT5G16650	C : #101	A : #19
5	5465254	0.225	27						7.27637	0.222714			UTR_5_PRIME				AT5G16650	C : #93	T : #27
5	5475457	0.141667	17						7.05181	0.21606			INTRON				AT5G16690	A : #103	T : #17
5	6644519	0.275	33						6.75414	0.207163			INTRON				AT5G19660	G : #87	T : #33
5	6659162	0.275	33						7.4039	0.226471			INTERGENIC					C : #87	A : #33
5	6665363	0.291667	35	18					7.00078	0.214541			NON_SYNONYMOUS_CODING	MISSENSE	gCt/gTt	A37V	AT5G19710	G : #85	A : #35
5	6665710	0.283333	34						7.00976	0.214809			INTRON				AT5G19710	A : #86	T : #34
5	6909572	0.241667	29						7.10829	0.217739			INTRON				AT5G20440	A : #91	T : #29
5	6955450	0.166667	20						6.59684	0.202426			STOP_GAINED	NONSENSE	tTa/tGa	L28*	AT5G20560	T : #100	G : #20
5	7001996	0.166667	20						7.92487	0.241649			INTERGENIC					T : #100	C : #20
5	7127855	0.225	27	8			6.77226	0.207707					NON_SYNONYMOUS_CODING	MISSENSE	aCc/aGc	T77S	AT5G20980	G : #93	C : #27
5	16074332	0.4	48				6.94289	0.212815					SYNONYMOUS_CODING	SILENT	gtC/gtA	V200	AT5G40210	G : #72	T : #48
5	20286041	0.141667	17	19					7.1295	0.218368			NON_SYNONYMOUS_CODING	MISSENSE	Cgt/Tgt	R522C	AT5G49880	C : #103	T : #17
5	24648401	0.225	27		6.7258	0.206312			6.72146	0.206181			INTERGENIC					A : #93	C : #27
5	24648922	0.25	30						6.50117	0.199534			SYNONYMOUS_CODING	SILENT	ccA/ccG	P108	AT5G61290	A : #30	G : #90
5	24945604	0.191667	23						7.2781	0.222765			SYNONYMOUS_CODING	SILENT	agC/agT	S111	AT5G62110	G : #97	A : #23
5	26096557	0.158333	19				7.1111	0.217822					INTERGENIC					C : #101	A : #19
5	26366177	0.25	30				7.06421	0.216429	7.84767	0.239417			INTERGENIC					G : #90	T : #30
5	26580382	0.241667	29				6.53687	0.200614					INTERGENIC					G : #91	T : #29
5	26631724	0.191667	23						7.4587	0.22808			INTERGENIC					T : #97	C : #23
5	26637128	0.183333	22						7.35456	0.225019			INTRON				AT5G66710	A : #98	G : #22
5	26707319	0.241667	29				7.91325	0.241313	8.36852	0.254362			SYNONYMOUS_CODING	SILENT	tcT/tcA	S233	AT5G66870	T : #91	A : #29
5	26767774	0.233333	28						6.67135	0.204673			INTERGENIC					A : #92	G : #28
5	26771427	0.258333	31						6.54873	0.200973			INTERGENIC					A : #89	T : #31
5	26804767	0.275	33						9.77025	0.293252			INTERGENIC					A : #87	C : #33
5	26804816	0.283333	34						7.62833	0.233043			INTERGENIC					A : #86	T : #34
5	26855439	0.158333	19						7.48172	0.228755			SYNONYMOUS_CODING	SILENT	ttC/ttT	F466	AT5G67310	G : #101	A : #19
5	26866572	0.166667	20						7.24841	0.221888			SYNONYMOUS_CODING	SILENT	Aga/Cga	R444	AT5G67340	A : #100	C : #20
