# Supplementary material for: A Genome-Wide Association Study Identifies New Loci Involved in Wound-Induced Lateral Root Formation in Arabidopsis thaliana
Source: Front Plant Sci. 2019 Mar 15;10:311. doi: 10.3389/fpls.2019.00311 (PMC6428781; doi:10.3389/fpls.2019.00311)
Supplement: Supplementary file 6 [file Table_6.XLSX]

## Sheet: 20 SNP markers
Chromosome	Position	MAF	MAC	Putative QTL	-LOG10(P-value)	-LOG10(P-value)	-LOG10(P-value)	-LOG10(P-value)	Gene	Description
1	1214221	0.15	18	2	7.66	7.1	7.643	7.08	AT1G04470	Protein of unknown function (DUF810)
1	1214425	0.15	18	2	7.66	7.1	7.643	7.08	AT1G04470	Protein of unknown function (DUF810)
1	6089805	0.2	24	9	8.13	7.61	8.248	7.72	AT1G17700	PRA1.F1, Prenylated RAB acceptor 1.F1
1	10118816	0.141667	17	10	6.721	6.168	6.702	6.152	AT1G29010	TCP Interactor containing EAR MOTIF PROTEIN 3, TIE3
3	5310464	0.366667	44	11	6.685	6.349	6.708	6.373	AT3G15670	Late embryogenesis accumulating 76, LEA76
3	21566092	0.391667	47	12	6.98	7.47	6.961	7.45	AT3G58220	TRAF-like family protein/ MATH domain RTM3-like protein
4	472726	0.225	27	4	10.08	9.55	10.21	9.67	AT4G01090	Protein of unknown function (DUF3133)
4	472438	0.433333	52	4	7.88	7.564	7.844	7.53	AT4G01090	Protein of unknown function (DUF3133)
4	473027	0.416667	50	4	7.89	7.57	7.861	7.534	AT4G01090	Protein of unknown function (DUF3133)
4	1042489	0.316667	38	13	6.77	6.39	6.766	6.39	AT4G02370	Protein of unknown function (DUF538), pectinesterase
4	12022380	0.2	24	5	6.88	6.39	6.87	6.384	AT4G22940	Protein kinase superfamily protein
4	12196526	0.15	18	14	6.534	6	6.518	5.98	AT4G23340	2-oxoglutarate (2OG) and Fe(II)-dependent oxygenase superfamily protein
4	16128906	0.216667	26	15	7.14	6.67	7.137	6.66	AT4G33530	K+ uptake permease 5, KUP5
5	5256488	0.183333	22	16	6.56	6.06	6.545	6.05	AT5G16090	RAD23 UV excision repair family protein
5	5299122	0.341667	41	17	6.633	6.279	6.65	6.298	AT5G16220	Octicosapeptide/Phox/Bem1p family protein
5	5299807	0.35	42	17	7.08	6.72	7.098	6.74	AT5G16220	Octicosapeptide/Phox/Bem1p family protein
5	5346553	0.15	18	17	6.7984	6.254	6.781	6.238	AT5G16330	NC domain-containing protein-like protein
5	6665363	0.291667	35	18	7	6.6	7.016	6.61	AT5G19710	Histidine containing phosphotransfer protein (HPT) phosphotransmitter 4
5	6955450	0.166667	20	18	6.59684	6.078	6.583	6.066	AT5G20560	Glycosyl hydrolase superfamily protein
5	20286041	0.141667	17	19	7.13	6.57	7.333	6.76	AT5G49880	MAD1 Mitotic arrest defficient 1, Nitric oxide-induced early cotyledon senescence 1
					All	Yeg-1	Nemrut-1	Yeg-1, Nemrut-1

## Sheet: 11 SNP markers
Putative QTL				2	2	9	12	4	4	4	15	17	18	19
ID GWAPP	Name	RelativeLR number	Population	1214221	1214425	6089805	21566092	472726	472438	473027	16128906	5299807	6665363	20286041
9997	Rue3-1-31	0.1335	1	C	C	C	T	C	T	A	C	A	G	C
6936	Lz-0	0.4134	1	C	C	C	T	C	T	A	C	A	A	C
6926	Kin-0	0.4411	1	C	C	C	T	C	T	A	C	A	G	C
9947	Ped-0	0.4492	1	C	C	C	C	C	T	A	C	A	G	C
6900	Bil-5	0.4872	1	C	C	C	T	C	T	A	C	A	G	C
6932	Ler-1	0.5552	1	C	C	C	T	C	T	A	C	G	G	C
10018	Dobra-1	0.5618	1	C	C	C	T	C	T	A	C	A	G	C
6903	Bor-4	0.5868	1	C	C	C	T	C	T	A	C	A	G	C
6970	Ts-1	0.5889	1	C	C	C	T	C	T	A	C	G	G	C
6985	Zdr-6	0.6029	1	C	C	C	T	C	T	A	C	A	G	C
6981	Ws-2	0.6065	1	C	C	C	T	C	T	A	C	A	A	C
7520	Lp2-2	0.6104	1	C	C	C	T	C	T	A	C	A	G	C
7524	Rmx-A02	0.623	1	C	C	C	T	C	T	A	C	A	G	C
9981	Angit-1	0.628	1	C	C	C	T	C	T	A	C	A	G	C
6975	Uod-1	0.635	1	C	C	C	T	C	A	T	C	G	G	C
6946	Oy-0	0.6422	1	C	C	C	C	C	T	A	C	A	G	C
6901	Bil-7	0.6473	1	C	C	C	T	C	T	A	C	A	G	C
6966	Sq-1	0.6506	1	C	C	C	T	C	T	A	G	A	G	C
9979	Voeran-1	0.6915	1	C	C	C	C	C	T	A	C	G	G	C
6978	Wa-1	0.6948	1	C	C	C	T	C	T	A	C	A	G	C
9965	Mammo-2	0.6956	1	C	C	C	T	C	T	A	C	A	G	C
9974	Castelfed4.2	0.6994	1	C	C	C	T	C	T	A	C	A	G	C
6976	Uod-7	0.7013	1	C	C	C	T	C	T	A	G	G	G	C
9984	Ciste-2	0.7137	1	C	C	C	T	C	A	T	C	A	G	C
9065	Xan-1	0.7173	1	C	C	C	C	C	A	T	C	A	G	C
7514	RRS-7	0.7185	1	C	C	C	T	C	T	A	C	A	G	C
6914	Edi-0	0.722	1	C	C	C	C	C	T	A	C	A	G	C
7526	Pna-10	0.7247	1	C	C	C	T	C	T	A	C	A	G	C
9999	TueSB30-3	0.7299	1	C	C	C	T	C	A	T	C	A	G	C
7515	RRS-10	0.731	1	C	C	C	T	C	T	A	C	A	G	C
6907	CIBC-17	0.7366	1	C	C	C	T	C	T	A	C	A	G	C
6964	Spr1-2	0.7381	1	C	C	C	T	C	T	A	C	A	G	C
6982	Wt-5	0.7409	1	C	C	C	T	C	T	A	G	A	G	C
8213	Pro-0	0.746	1	C	C	C	T	C	T	A	C	A	G	C
6968	Tamm-2	0.7462	2	G	T	G	T	T	A	T	C	G	G	C
9946	Mer-6	0.7686	1	C	C	C	T	C	A	T	C	A	G	C
9943	Cdm-0	0.772	1	C	C	C	T	C	A	T	C	A	G	C
9983	Ciste-1	0.7808	1	C	C	C	T	C	T	A	C	A	G	C
9982	Apost-1	0.7919	1	C	C	C	T	C	T	A	C	A	G	C
6906	C24	0.793	1	C	C	C	T	C	A	T	C	A	G	C
6910	Ct-1	0.7935	1	C	C	C	T	C	T	A	C	G	G	C
9972	Bozen-1.2	0.8071	1	C	C	C	T	C	T	A	C	G	A	C
6913	Eden-2	0.8158	1	C	C	C	C	C	T	A	C	A	A	C
6908	CIBC-5	0.8186	1	C	C	C	T	C	A	T	C	A	G	C
9968	Timpo-1	0.832	1	C	C	C	C	C	T	A	C	A	G	C
6933	LL-0	0.8356	1	C	C	C	T	C	T	A	C	A	G	C
8215	Fei-0	0.8413	1	C	C	C	C	C	A	T	C	A	G	C
6983	Yo-0	0.8428	1	C	C	C	T	C	T	A	C	A	G	C
6956	Pu2-7	0.8603	1	C	C	C	T	C	T	A	C	A	G	C
6909	Col-0	0.8772	1	C	C	C	T	C	T	A	C	A	G	C
6965	Spr1-6	0.8922	1	C	C	C	C	C	A	A	C	A	A	C
6980	Ws-0	0.8952	1	C	C	G	C	C	T	A	G	G	G	C
10002	TueWa1-2	0.899	1	C	C	C	T	C	T	A	C	A	G	C
8214	Gy-0	0.9048	1	C	C	C	T	C	T	A	C	A	G	C
6942	Nd-1	0.9056	1	C	C	C	T	C	T	A	C	A	G	C
9118	Bak-2	0.9067	1	C	C	G	T	C	A	T	C	A	A	C
6944	NFA-8	0.9076	1	C	C	C	C	C	T	A	G	A	G	C
9958	Shigu-1	0.9189	2	C	C	G	T	T	A	T	G	G	A	C
6958	Ra-0	0.9246	1	C	C	C	T	C	T	A	C	A	G	C
6922	Gu-0	0.9289	1	C	C	C	T	C	T	A	C	A	G	C
9986	Jablo-1	0.9349	1	C	C	C	T	C	A	T	C	G	G	C
6911	Cvi-0	0.9396	1	C	C	C	T	C	A	T	G	A	A	C
10001	TueV13	0.9443	1	C	C	C	T	C	T	A	C	A	G	T
6972	Tsu-1	0.9447	1	C	C	C	T	C	T	A	C	A	G	C
6973	Ull2-3	0.9489	1	C	C	C	T	C	T	A	C	A	A	C
9963	Lago-1	0.9494	1	C	C	C	T	C	A	T	C	A	G	C
9970	Altenb-2	0.9538	1	C	C	C	T	C	A	A	C	A	G	C
9257	Nemrut-1	0.9554	2	C	C	G	C	T	A	T	C	A	A	T
9949	Qui-0	0.9561	1	C	C	C	C	C	T	A	C	A	G	C
9964	Mammo-1	0.9567	1	C	C	C	C	C	T	A	C	A	G	C
6009	Eden-1	0.9585	1	C	C	C	C	C	T	A	C	A	G	T
9973	Mitterberg1	0.9586	1	C	C	C	C	C	A	T	G	G	A	C
9942	Agu-1	0.9604	1	C	C	C	C	C	T	A	C	G	A	C
9990	Lag2.2	0.9714	1	C	C	C	C	C	A	T	C	A	G	C
9978	Vezzano-2	0.9755	1	C	C	C	C	T	A	T	C	G	G	C
10005	Copac-1	0.9757	1	C	C	C	T	T	A	T	C	G	G	C
10017	Petro-1	0.9906	1	C	C	C	C	C	T	A	C	A	G	C
6919	Ga-0	0.9929	1	C	C	C	T	C	T	A	C	A	G	C
9074	Lerik1-3	0.9931	1	C	C	C	T	C	A	T	C	A	A	C
6967	Sq-8	0.9949	1	C	C	C	T	C	T	A	C	A	G	C
9944	Don-0	0.9957	1	C	C	C	C	C	A	T	C	G	G	C
6897	Ag-0	1.0023	1	C	C	C	T	C	A	T	C	A	G	C
6969	Tamm-27	1.0059	2	G	T	G	T	T	A	T	C	G	G	C
9966	Monte-1	1.0082	1	C	C	C	C	C	T	A	C	A	G	C
10004	Bolin-1	1.009	1	C	C	G	C	C	T	A	C	G	G	C
6915	Ei-2	1.0116	1	C	C	C	T	C	T	A	C	A	G	C
9980	Angel-1	1.0121	1	C	C	C	C	C	T	A	C	A	G	C
6931	Kz-9	1.0344	2	G	T	G	C	T	A	T	C	G	A	T
9975	Castelfed4.3	1.0381	1	C	C	C	T	C	A	T	C	A	G	C
9971	Bozen-1.1	1.046	1	C	C	C	T	C	T	A	C	G	A	C
9092	Istisu-1	1.0564	1	C	C	C	T	C	A	T	C	A	G	C
6940	Mz-0	1.0627	1	C	C	C	T	C	T	A	C	A	G	C
9957	Borsk-2	1.0789	2	G	T	G	C	T	A	T	G	G	A	T
6904	Br-0	1.0856	1	C	C	C	T	C	A	T	C	A	G	C
9955	Stepn-2	1.0888	2	G	T	G	C	T	A	T	G	G	A	T
6938	Ms-0	1.0981	2	G	T	G	C	T	A	T	C	G	A	C
9959	Shigu-2	1.1014	2	G	T	G	C	T	A	T	G	G	A	T
9987	Lecho-1	1.1105	1	C	C	C	C	T	A	T	G	A	G	C
6905	Bur-0	1.1166	1	C	C	C	C	C	T	A	C	A	A	C
9169	Kastel-1	1.1358	1	C	C	C	C	T	A	T	C	G	A	C
6963	Sorbo	1.1393	2	G	T	G	C	T	A	T	G	G	A	T
9950	Vie-0	1.1458	1	C	C	C	C	C	T	A	G	G	A	C
9998	Star-8	1.1805	1	C	C	C	T	T	A	T	C	A	G	C
6930	Kz-1	1.1806	2	G	T	G	T	T	A	T	C	G	A	T
9985	Slavi-1	1.1901	1	G	T	C	C	T	A	T	C	A	A	C
9945	Leo-1	1.2215	1	C	C	C	C	C	T	A	G	G	G	C
9956	Stepn-1	1.229	2	G	T	G	C	T	A	T	G	G	A	T
9995	HKT2.4	1.2311	1	C	C	C	T	C	T	A	C	G	G	C
9969	Valsi-1	1.2342	1	C	C	C	T	C	A	T	G	A	G	C
6937	Mrk-0	1.2352	1	C	C	C	C	T	A	T	C	G	G	C
9116	Vash-1	1.2683	1	C	C	C	C	T	A	T	G	G	G	C
9952	Kly4	1.2784	2	G	T	G	C	T	A	T	G	G	A	T
9127	Yeg-1	1.2793	2	G	T	G	T	T	A	T	G	G	A	T
9948	Pra-6	1.3026	1	C	C	G	C	C	T	A	C	G	A	C
10008	Sij1	1.312	2	G	T	G	C	T	A	T	G	G	A	T
9953	Koz2	1.3339	2	G	T	G	C	T	A	T	G	G	A	T
9960	Kidr-1	1.346	2	G	T	G	C	T	A	T	G	G	A	T
10010	Sij4	1.3536	2	G	T	G	C	T	A	T	G	G	A	T
10009	Sij2	1.3793	2	G	T	G	C	T	A	T	G	G	A	T
9939	Aitba-2	1.3861	1	C	C	G	C	C	A	T	G	G	A	C
